# Supplementary material for: Insights into Tissue-specific Specialized Metabolism in Tieguanyin Tea Cultivar by Untargeted Metabolomics
Source: Molecules. 2018 Jul 21;23(7):1817. doi: 10.3390/molecules23071817 (PMC6099842; doi:10.3390/molecules23071817)
Supplement: Supplementary file 1 [file molecules-23-01817-s001.zip]

Archive with 3 entries (3 files):
- Supplemental materials_07182018.docx
- Supplemental Table S1. PCA data matrix_732 molecular features_NEG_revised.csv
- Supplemental Table S2. PCA data matrix_821 molecular features_POS_revised.csv
