# Supplementary material for: Insights into Tissue-specific Specialized Metabolism in Tieguanyin Tea Cultivar by Untargeted Metabolomics
Source: Molecules. 2018 Jul 21;23(7):1817. doi: 10.3390/molecules23071817 (PMC6099842; doi:10.3390/molecules23071817)
Supplement: Supplementary file 1 [file molecules-23-01817-s001.zip › Supplemental Table S1. PCA data matrix_732 molecular features_NEG_revised.csv]

Compound	bud-1n	bud-2n	bud-3n	young leaf-1n	young leaf-2n	young leaf-3n	mature leaf-1n	mature leaf-2n	mature leaf-3n	stem-1n	stem-2n	stem-3n	flower-1n	flower-2n	flower-3n	root-1n	root-2n	root-3n
1.01_191.0563m/z	4567.653768	4634.288337	4578.354919	6102.340252	4201.727739	6450.319155	14453.5334	14823.23019	14654.33667	47052.32804	32470.98893	43124.33776	729.8880341	727.1326702	1243.336455	0	45.0145278	12.26507896
1.02_799.2349m/z	0	0	0	0	0	0	0	10.70454329	35.9007361	51.89518396	0	43.10885909	1103.011753	1242.051495	2065.733849	0	0	0
1.04_197.8080m/z	1272.707227	824.4199133	570.5845711	1392.740986	1083.405584	529.0615047	1348.639522	1134.572416	1111.687036	1671.53769	1125.444102	1323.263408	999.590935	571.6856901	523.0240716	2020.138812	1396.851254	1899.039588
1.05_289.0169m/z	0	6.175294258	0	62.15695562	72.63821317	74.37092719	65.1734011	58.51943249	93.19543449	48.62400172	81.01975749	53.20525784	233.5155856	240.1956868	274.6355306	0	0	0
1.07_260.9325m/z	1.897582957	1.057676752	1.745658172	2.946001873	13.57757214	12.93453756	26.3854884	12.79255903	13.99570063	5.048159221	5.085939887	3.83360239	96.69344838	118.1342104	118.1216841	0	0	0
1.08_257.8786m/z	34.99865945	22.33340911	21.92527107	190.9713043	183.4776755	116.1067912	241.3044054	227.3228594	268.0275073	242.7000685	169.2167074	166.0739577	586.0892026	460.3341469	523.8100987	0	0.00383148	0
1.09_259.8761m/z	2.381378749	0	0	39.6387386	17.13171831	4.806565108	41.23843551	42.46767552	64.06954937	46.16815367	27.06346115	45.76828315	138.9539631	84.30733193	129.2640055	0	0	0
1.14_565.0477m/z	7222.262548	7116.857097	7549.284957	5918.804696	6173.679	6123.040886	4184.971502	4367.095454	4389.132378	7349.337628	8041.407344	7516.720149	4177.875561	4534.196665	4465.945602	275.349645	298.8772141	277.9766407
1.15_617.9583m/z	218.4434747	238.8827979	211.7864139	175.9698785	173.8469942	154.8859258	49.4250162	47.44431026	41.44310595	98.92699718	158.5061383	114.1142217	46.47665139	26.43608104	34.93217768	0	0	0
1.16_606.0739m/z	386.022126	379.9356229	412.0900086	331.4398954	336.0038495	360.4274579	227.7763188	253.5463622	259.2794384	400.0554221	418.0572336	395.7133151	252.9878051	243.4857254	255.3146889	64.16398026	96.24491722	44.50267284
1.17_535.0366m/z	173.3530961	172.6110441	186.506469	151.4958972	152.9409579	165.0485736	90.97681033	82.19325609	90.39531568	118.3444102	155.3022101	121.2247661	142.9745248	123.9013375	137.4442791	0	0	0
1.19_259.8759m/z	1.619099552	2.215302927	0	21.2915781	25.06064127	3.595090264	54.36020357	29.4211008	33.69588205	21.71345728	21.82474379	0	123.0511043	90.53928813	113.4972865	0	0	0
1.20_320.9546m/z	0.06751847	0	0.335442099	102.376499	142.5482486	136.9404806	139.8066673	199.1350641	201.1923872	138.4649825	202.4044959	148.1835971	724.0675	835.5464265	814.6888263	0	0	0
1.21_361.0332m/z	46.36942233	14.41934306	47.09346149	109.6742771	114.9662448	133.6968442	81.70263172	140.1692082	211.0581349	333.7521617	327.7503906	349.3141042	0	0	18.6807693	0	0	0
1.28_185.8773m/z	177.1532673	126.2257011	88.8075278	114.820839	73.57143062	36.90062847	88.75194836	74.3000276	101.3451888	157.237117	99.02186945	117.9306954	189.6222456	154.2683848	195.7971024	671.6828917	570.3797105	828.9453792
1.31_173.0452m/z	26.48383683	38.11836729	36.95543988	15.77109327	26.26881566	21.49232409	54.72674935	54.99472329	51.67603449	63.19420978	75.08112387	64.62213791	61.13116493	61.89158839	61.85908977	0	0	0
1.32_173.0933m/z	9117.406332	8815.23094	9347.693087	10160.55873	10815.85992	10797.75065	13866.87863	14712.15669	15104.59257	26567.60017	29036.09162	29486.17708	2184.815212	2155.277771	2096.2469	2644.223678	2611.076151	2747.841494
1.33_504.1684n	343.7884286	333.8900772	362.7328882	76.82040259	93.20935594	97.34319716	1194.396307	1289.280751	1277.834774	4342.840401	4494.584694	4056.37165	10913.87916	11711.65068	11385.89122	2764.647612	2846.526499	2990.929489
1.34_602.0793m/z	0	0	0	0	0	0	0	0	7.521261718	109.2755761	110.4740135	60.20291897	519.7367476	520.434837	517.8472316	43.48931715	7.365114959	43.57781659
1.37_297.8753m/z	62.77069765	67.09402017	70.63213916	77.73722803	80.30574412	85.26515984	251.9944226	212.8843388	191.1957412	15.68614939	11.29747279	4.29536088	35.45595785	22.15728207	42.04104798	0	0	0
1.42_473.1510m/z	532.1697448	524.8118564	572.5548437	457.9804875	473.4184948	480.2148418	592.3627986	561.4428358	591.3462767	865.674651	980.5762119	872.5596457	770.2618555	785.967684	794.2586894	36.29400012	20.91436959	38.06420044
1.43_173.0935m/z	7849.435303	7719.731349	8292.335665	8451.254176	9391.612234	9170.930058	12355.48977	13022.71145	13409.26723	23949.16943	26130.64555	24809.05214	1876.141861	1935.79081	1932.861491	2340.542336	2317.495104	2472.557058
1.44_574.2063m/z	48.59008213	36.41733566	44.39810575	58.33650542	62.27728985	67.51469752	90.93409602	85.9614483	100.4451617	254.0115727	210.8471474	266.1573846	0	0	0	0	0	0
1.49_133.0507m/z	252.9551533	258.4159293	271.2858385	175.8375781	194.6392841	199.9221323	196.6007611	205.6545335	206.9162031	3.974739913	4.296438006	0	8.016842058	22.15898055	10.46453228	0	0	0
1.51_306.0766m/z	4167.377174	4237.357285	4469.313328	2188.482424	2400.661002	2424.345786	5298.638614	5449.337163	5311.157436	1535.84255	1794.176156	1570.846669	4231.339526	4509.232547	4322.560026	0	0	0
1.55_201.8021m/z	143.3094168	145.0079688	133.2441898	166.0243004	90.45686739	130.6891655	123.7412382	116.5359264	192.7386053	244.6955695	266.1019773	246.9850962	250.1351558	206.2222874	107.1967975	381.4747176	298.639165	283.1553264
1.58_157.8632m/z	610.2905077	592.7265766	533.8944844	542.8692938	524.6769714	540.0010082	775.6828263	769.5453785	790.7634894	895.2545934	936.7529815	922.6351085	859.9742743	836.9028056	664.8975083	1101.78145	1007.050187	1030.208617
1.64_160.0615m/z	89.94207087	72.73195195	97.5621898	39.92156778	33.23837428	33.22209119	30.96065449	14.6845205	20.96916741	0	0	0	0	0	0	0	0	0
1.71_111.0087m/z	119.0347248	125.4086189	139.0637757	245.0854138	250.4726926	260.9675556	988.8596488	1029.85304	1036.628076	494.7204324	467.6583988	473.3002062	514.4318905	545.8854742	559.1431038	0	0	0
1.72_191.0198m/z	379.9189672	401.780548	425.1713399	703.2804635	797.8593373	767.7184705	2685.018068	2769.101199	2924.310943	1180.820388	1383.955895	1183.06703	1297.817796	1330.429209	1364.358988	0	0	0
1.73_203.0198m/z	1831.026735	1989.874667	2038.484305	1630.518551	1856.549195	1793.135069	1271.904993	1319.687054	1310.697642	1922.841038	2232.999783	1953.941651	1709.662091	1793.075326	1695.419951	99.49668015	80.21682754	102.9774712
1.75_301.9368m/z	254.3018138	284.1659928	301.0869328	220.5465728	254.6588454	231.8545983	112.2774642	82.86780633	103.3881826	243.7628856	249.5666953	227.9131062	199.477734	217.7599158	207.5532857	0	0	0
1.90_540.0535m/z	323.2261343	206.2777117	272.1777575	239.5430845	186.7020177	191.6928446	172.1270484	177.9194806	194.1941664	198.0991822	64.00616739	233.7487604	315.4449345	299.6261246	386.0647699	0	0	0
1.91_662.1012m/z	168.1083085	139.2214573	170.1560432	130.5901594	107.8847797	108.0170262	87.5771805	109.2972797	110.54924	102.3695666	11.7221644	153.2139892	136.0814258	198.0409057	232.4025225	0	0	0
1.92_204.0876m/z	82.0225134	74.86613662	75.72308287	58.25250526	47.40726926	46.95813535	19.9456475	20.39571695	28.46802493	23.4892842	6.490361127	37.29703537	0	0	4.490894517	0	0	0
1.95_269.0701m/z	130.9846451	112.7284126	107.9796708	64.16560864	41.49830056	46.23084599	22.81113586	24.23539521	26.67323276	37.51770186	13.70228181	21.84703862	0	0	0	0	0	0
1.96_481.0621m/z	507.3932222	487.3510887	548.1539677	72.8964507	72.1547738	78.90909534	0	0	0	0	0	0	0	0	0	0	0	0
1.98_295.1035m/z	10017.57978	10335.9189	10875.70185	5418.78248	5704.182424	5644.879351	4385.968181	4576.967312	4437.865434	589.4281188	580.6044766	523.85617	1103.190768	1179.471157	1162.813542	20.44692724	6.811438689	17.86301814
10.00_1091.5260m/z	102.1475878	101.0385663	110.7351081	315.3338354	335.1462015	305.1283801	0	0	0	0	0	0	78.81404626	63.43090158	67.78635068	0	0	0
10.02_524.1523n	3430.102388	3540.804369	3820.461837	1151.428415	1263.742224	1225.468809	378.4268997	368.7398653	413.4377466	0	3.976196473	0	5248.033007	5598.234939	5459.444111	0	0	0
10.03_555.2234m/z	304.0544724	272.1136196	319.4852954	503.9015245	558.5660788	551.2396727	850.964581	926.4276328	927.5058431	193.7473596	197.2854926	189.6605924	23.01588439	16.71618915	25.7367962	0	0	0
10.04_589.1654m/z	86.59750715	61.64628483	82.24667475	0	0	0	0	0	0	0	0	0	0	0	0	0	0	0
10.06_595.2968m/z	244.2915277	266.2364949	267.0029107	84.74661449	70.50973423	88.49299454	19.85879387	15.65855344	9.640549567	472.4839016	459.9307608	479.0387717	81.98969338	78.40485638	90.01092603	0	0	0
10.07_751.2966m/z	35.26067645	33.41873218	31.88502758	113.9896876	153.3593649	118.5300357	103.6828139	126.8337879	129.1740495	11.52783122	21.8339087	26.47668087	0	0	0	0	0	0
10.08_103.9203m/z	16.25601726	19.63811846	10.00663754	20.10516462	16.28991668	15.26404773	24.00231689	34.79177391	13.00934728	31.22985195	30.70859202	38.95602223	38.71273852	29.227789	14.56321054	32.1261778	35.89392888	42.09170992
10.09_433.0841n	2926.262333	3021.524711	3322.281864	852.686729	872.1719868	926.9262972	121.5113437	116.3960549	122.8991916	0	0	0	54.36330291	63.53564592	68.64771185	0	0	0
10.11_1079.2878m/z	556.0791351	532.7867804	556.6288133	652.8493877	676.0077217	644.1811264	286.0788257	295.7747537	277.0608671	68.55638765	77.41876774	81.35692194	0	0	0	0	0	0
10.12_933.2291m/z	83.80558039	138.3225885	138.3728486	117.6198206	117.0315528	123.1265809	14.17252074	19.62657683	23.21822904	0	0	0	0	0	0	0	0	0
10.15_775.3204m/z	0	0	0	0	0	0	0	0	0	0	0	0	13.40190416	20.8616061	27.0614368	690.9673641	626.1946812	642.5945894
10.16_693.2770m/z	0	0	0	0	0	0	0	0	0	0	0	0	319.8467493	337.3372423	343.7866914	0	0	0
10.18_1048.3051n	12378.59211	12228.73102	12946.00063	18359.66688	20304.02921	19194.43041	6714.092554	6869.211502	7124.070144	85.41524771	123.5309582	112.6706334	12244.55766	13270.73349	12832.11938	14.3880085	32.32663424	26.35389211
10.19_523.1452m/z	9231.047189	10085.60797	10376.87729	16176.71357	16936.71941	17427.29632	4750.811326	4999.983597	4791.93826	88.00258416	126.9605762	93.10029861	10297.94818	9606.846063	10101.86709	45.47518191	69.42437676	40.36322448
10.20_555.2235m/z	109.3763137	112.5198094	110.4755334	288.4748592	296.3531914	294.5354277	569.7264775	612.8321853	658.5357066	402.7452232	439.2884968	416.9947145	0	0	0	0	0	0
10.21_532.1502n	197.0794564	159.4870848	212.9765407	425.3357916	448.4382854	422.7255883	782.1296988	851.5817357	816.7472134	336.9746291	385.3668831	350.0135655	6753.857451	7318.838537	7065.663221	887.4063283	852.2001307	901.5178872
10.22_459.1211n	74.76260964	83.04440728	83.49935006	2735.646605	2983.302528	2920.194711	1163.733391	1229.100404	1250.52608	143.7683966	150.6094354	139.788603	255.9493727	284.3770108	314.6920566	0	0	0
10.23_647.1274m/z	0	0	0	0	0	0	0	0	0	0	0	0	0	0	0	306.2966612	239.9820662	298.3545225
10.24_451.1236n	1756.590665	1896.088714	1991.059234	10501.20753	11295.36915	11026.85392	14614.75399	15403.59889	15839.33821	4020.564302	4171.015308	3995.751313	1567.068252	1609.820853	1657.346432	0	0	0
10.25_954.1514m/z	0	0	0	332.3570479	352.9809935	312.1132853	486.021061	436.6569166	494.9089723	81.06988721	70.68960644	40.5455747	0	0	0	0	0	0
10.26_515.1477m/z	0	0	0	0	0	0	0	0	0	0	0	0	76.652657	57.6967385	76.17491559	0	0	0
10.28_555.2234m/z	23.88491309	40.89713709	38.55462121	148.6655752	132.9174451	138.3388339	241.2055175	229.2199415	257.0821506	13.62012145	9.190683209	7.892513877	0	0	0	0	0	0
10.33_379.1662m/z	0	0	0	0	0	0	0	0	0	0	0	0	1037.707859	1135.722475	1178.423092	0	0	0
10.38_917.2343m/z	362.5558074	336.8509016	382.8887683	673.639491	682.0424771	695.9541429	292.379776	283.9998496	309.1987819	140.8424634	142.2510684	107.9687602	0	0	0	0	0	0
10.39_603.1142m/z	96.17733646	97.07151283	108.4895017	230.2600548	231.8170358	231.5272696	116.347968	93.55780005	97.0716186	8.393811752	11.14735926	33.23842075	0	0	0	0	0	0
10.41_1089.5350m/z	70.0366393	67.12195058	83.13019615	127.2354139	80.93270091	126.3591352	0	0	0	0	0	0	216.2204909	250.7436048	258.1795141	0	0	0
10.42_516.1552n	10.76533306	6.566255257	16.97885311	0	5.871193238	0	0	0	0	0	0	0	379.3829678	391.7942802	426.5825099	41.99966638	50.52115937	10.32070046
10.46_237.0434m/z	3109.646586	3072.388086	3168.305227	912.2660428	985.2793876	992.3138384	226.9950253	213.2777904	219.0936832	978.1640187	1016.32559	935.5556378	152.9489436	170.2129536	143.2470956	0	0	0
10.47_524.1534n	972.3620881	951.3313535	959.635223	669.2925743	758.2963639	733.5733964	183.0563554	157.4239334	127.2629107	0	0	0	688.1838602	745.2910335	753.3099987	1488.123177	1390.444378	1506.250225
10.48_577.2403m/z	0	0	0	0	0	0	0	0	0	0	0	0	0	0	0	219.3747759	200.5920341	190.1155992
10.51_637.2711m/z	0	0	0	0	0	0	0	0	0	0	0	0	111.6031437	82.88353966	113.2637758	0	0	0
10.53_1163.5460m/z	51.22046708	45.95412836	75.89930809	114.8961205	134.0927344	138.5964094	48.1352588	26.6705958	8.0836064	0	0	0	169.8983024	167.8180756	150.816753	0	0	0
10.56_443.1259n	5624.944151	5635.178062	6012.34622	12387.70462	13376.93203	12967.51492	3091.345048	3227.284189	3263.175255	257.4225704	253.8427404	247.367257	2544.826202	2617.539355	2682.395774	0	0	0
10.57_576.2328m/z	0	0	0	0	0	0	0	0	0	0	0	0	0	0	0	279.2365577	288.4229106	288.9722363
10.58_564.1262n	249.9528657	286.2660304	300.3260514	386.436836	404.4312378	376.5632029	0	0	0	10697.80221	11289.0017	10695.96447	2806.592042	2846.771837	2863.41927	0	0	0
10.59_532.1497n	1712.099149	1689.046183	1731.228214	11236.48873	12471.71161	12027.27426	17685.93886	18341.06228	18553.92414	4415.560864	4671.083863	4344.319737	52.83004527	49.08418907	46.54891493	0	0	0
10.60_905.3850m/z	0	0	0	0	0	0	0	0	0	0	0	0	0	0	0	219.3167536	203.3505654	235.8500161
10.61_1091.5630m/z	44.52395307	38.15484323	37.50504234	19.57146298	27.94571773	29.32493901	0	0	0	0	0	0	777.7768781	847.2012631	779.5658271	0	0	0
10.62_1077.5466m/z	97.1137732	80.17817766	69.79314833	26.11103679	19.34595704	21.07225035	0	0	0	0	0	0	152.0659211	168.310663	171.7066645	0	0	0
10.63_1133.5360m/z	580.0625671	592.9610585	560.1641906	707.6836336	784.4340002	737.073182	168.9525967	202.4438599	189.2190153	0	0	0	580.0518588	571.2611147	584.4344425	0	0	0
10.64_1007.4510m/z	0	0	0	0	0	0	0	0	0	0	0	0	0	0	0	4013.621382	4016.139087	4217.969031
10.65_749.3025m/z	0	0	0	0	0	0	0	0	0	0	0	0	208.0800612	206.7306397	220.796872	0	0	0
10.68_739.1861m/z	44.49312484	79.84347689	63.20116598	46.9768811	51.18257519	45.2359654	0	0	0	0	0	0	114.6815848	94.34156505	163.3738735	0	0	0
10.69_523.2402m/z	104.585005	119.8645066	104.2539032	28.20939844	21.52760288	22.23645765	0	0	0	58.04686173	22.10923012	43.55489888	0	0	0	0	0	0
10.72_287.0444m/z	515.126056	532.0993592	462.313262	481.7835772	583.2560909	567.4506266	660.2540772	744.5302216	706.6870257	682.1697128	864.5227183	695.9712119	740.6604555	741.3290675	596.565874	816.6632057	817.6869308	937.4618253
10.75_451.1235n	275.5118556	267.6536896	274.3865867	2414.980852	2444.539745	2520.044176	69.85533486	83.49919874	92.0491926	0	0	0	1966.585467	2086.521847	1996.718053	31.63430321	29.75011151	17.20483551
10.77_1103.5263m/z	20.33417974	16.63500733	41.29004453	100.726242	130.0190036	117.7457315	0	0	0	0	0	0	257.0525631	238.8771122	245.8794866	0	0	0
10.78_435.1080m/z	133.23792	138.0610436	148.0632839	232.3798437	259.6058055	252.5056409	121.2836948	133.1885483	133.1867376	39.48619049	34.33760678	32.00628541	543.8063755	561.2796666	521.1870514	0	0	0
10.81_1089.5306m/z	66.02981999	90.75948771	89.01029707	97.17544399	85.38223171	79.97343886	0	0	0	0	0	0	153.8650811	175.9938985	193.000325	0	0	0
10.83_917.2345m/z	0	0	7.12942365	862.9632716	827.4849757	879.0565275	248.5675234	244.0736425	235.2246607	0	0	0	0	0	0	0	0	0
10.86_478.2411n	548.1861383	589.3154172	576.2895238	172.9969425	188.2844857	176.7490965	0	0	0	16.93591182	25.95780644	20.3890834	0	0	0	0	0	0
10.87_1048.3050n	5460.630085	5645.620191	5843.013017	14750.09869	15570.97952	15552.03161	4701.991609	5163.034734	5019.011952	63.83076177	35.16523112	28.71907664	2522.139646	2620.352368	2506.998242	0	0	0
10.88_1115.2857m/z	57.96789833	48.91368855	57.81069786	261.7512272	281.4021965	308.8646942	23.79276506	19.70305106	19.76473487	0	0	0	0	0	0	0	0	0
10.91_1005.4349m/z	0	0	0	0	0	0	0	0	0	0	0	0	0	0	0	947.1592356	818.5462038	972.3886679
10.91_451.1232n	721.1435278	762.3994307	829.5443081	5041.956012	5298.669553	5247.098533	5684.900418	6127.300373	6047.69625	1568.535727	1579.55961	1535.593414	180.2272628	188.7684029	157.2667859	0	0	0
10.94_991.4553m/z	0	0	0	0	0	0	0	0	0	0	0	0	0	0	0	320.3000994	280.3589987	332.5309991
10.95_665.3893m/z	0	0	0	0	0	0	0	0	0	0	0	0	0	0	0	100.7570804	75.04392764	88.98164932
10.96_903.4220m/z	0	0	0	0	0	0	0	0	0	0	0	0	0	0	0	185.0194375	174.5061133	216.0162118
10.97_1131.5209m/z	162.4913182	154.575117	174.7044734	202.072655	206.7768484	200.3588531	91.56484806	93.4626652	113.627227	0	0	0	20.40942146	20.66922054	0	0	0	0
10.98_1057.4860m/z	0	0	0	0	0	0	0	0	0	0	0	0	0	0	0	975.6300071	1017.880215	1057.648973
11.01_1071.5369m/z	0	0	0	0	0	0	0	0	0	0	0	0	0	0	0	919.6378014	934.44663	966.0694085
11.03_201.1134m/z	2223.107853	2058.744565	2049.746341	1894.482473	2029.349914	2074.989473	2706.334073	2863.032164	3000.426615	3164.503735	3538.333468	3551.501113	2859.10751	2870.099997	2631.235683	3836.984805	3849.49117	3956.158474
11.06_585.2338m/z	19.61394185	20.5741865	33.00744027	171.6895571	185.572675	208.3945425	1222.232814	1327.329428	1294.684165	684.6761046	650.6567111	686.5996978	48.15389559	41.39142277	45.86434493	0	0	0
11.07_905.3836m/z	0	0	0	0	0	0	0	0	0	0	0	0	0	0	0	580.9083239	540.6945584	586.9941654
11.08_465.1186m/z	3.329725644	14.36461549	8.505595008	0	0	0	0	6.170183619	0	0	0	0	229.9590396	251.3716116	262.6732192	0	0	0
11.10_403.1426m/z	0	0	0	0	0	0	0	10.95042155	0	0	0	0	0	0	0	10748.4566	10016.44306	11164.46506
11.11_403.6443m/z	0	0	0	0	0	0	0	0	0	0	0	0	0	0	0	3269.123142	3270.938937	3624.271265
11.12_339.0722m/z	228.4892431	224.1003232	220.0273553	96.60482981	94.09583156	96.3798116	42.17957262	55.98042063	35.82468409	0	0	0	0	0	0	0	0	0
11.13_939.4943m/z	0	0	0	0	0	0	0	0	0	0	0	0	0	0	0	415.1514755	454.5386749	455.7168164
11.15_593.1300m/z	1686.939662	1708.322635	1769.703116	39.62120801	38.89506233	31.40554444	0	0	0	20.17473108	11.53838266	28.13420671	3685.280425	3663.827783	3650.893102	0	0	0
11.16_871.4337m/z	0	0	0	0	0	0	0	0	0	0	0	0	0	0	0	333.348577	316.025582	363.0625017
11.20_715.1299m/z	69.97716162	79.26400489	94.55196182	56.31842843	49.94656425	45.02800222	0	0	0	2208.825364	2296.418123	2201.945328	1049.681938	1059.739428	1067.538996	0	0	0
11.24_483.2005m/z	13.09730278	33.90997205	22.87159721	0	0	0	6.011703712	0	0	117.2613919	110.4474704	133.5811705	324.4570955	282.9094323	316.2516624	0	0	0
11.25_448.2303n	2110.000618	1992.577056	2165.545857	135.3913325	132.4692748	131.5131059	1380.604185	1436.618116	1397.434995	5266.063839	5621.204047	5477.258941	10829.39921	11264.13842	11024.65848	0	0	0
11.26_285.0400m/z	18.519137	14.06688677	11.57263651	113.7390958	97.17493151	115.3745249	5.510929273	0	0	0	0	0	0	0	10.70156242	0	0	0
11.27_739.1869m/z	152.7260793	150.9364041	139.5627321	666.4926814	718.0887766	714.4401634	0	0	0	0	0	0	502.1489706	531.3187773	519.7627356	0	0	0
11.29_1087.5304m/z	253.5435397	218.2566216	276.0049039	248.9186139	243.8492701	249.720845	59.25671366	60.22260626	49.8336981	0	0	0	717.5926736	787.8465233	747.3966646	0	0	0
11.30_901.2395m/z	41.70665621	35.28407183	34.2837612	838.39078	897.8465641	916.9880133	6.483981647	0	0	0	0	0	100.1380581	63.32818766	82.53863497	0	0	0
11.33_929.4373m/z	0	0	0	0	0	0	0	0	0	0	0	0	0	0	0	244.7295131	261.6531085	271.6793364
11.34_598.2554m/z	0	0	0	0	0	0	0	0	0	0	0	0	4069.85948	4288.011377	4330.181426	0	0	0
11.35_1189.5618m/z	702.6885838	667.5651979	713.5693031	251.7500601	246.4229139	258.0482807	30.13425003	28.62401024	14.47873774	0	0	0	1031.256787	959.543665	1029.946794	0	0	0
11.36_237.0433m/z	238.1529473	249.1610455	268.5522714	50.60482859	59.01246953	36.89285585	15.46957115	0	12.13545301	222.5284404	239.1286244	222.0020334	2.939083066	0	4.506024985	0	0	0
11.37_553.2080m/z	34.89527817	39.76726134	57.9991147	204.0324472	210.6540678	205.4665276	201.659844	188.8821244	193.9033053	0	0	0	0	0	0	0	0	0
11.39_1175.5469m/z	1701.276455	1703.347131	1731.015024	705.7372632	725.228494	727.3744283	295.2144165	292.1190208	313.8769182	6.15629243	0	0	657.4123031	713.584625	692.6082583	0	0	0
11.44_739.1875m/z	49.34309533	55.92276225	44.60329241	379.8176493	414.0494756	393.89465	25.39400689	14.27017746	16.48746703	0	0	0	0	0	0	0	0	0
11.45_623.1404m/z	0	0	0	0	0	0	0	0	0	0	0	0	9966.619198	10492.29663	10307.41816	0	0	0
11.46_315.0511m/z	0	0	0	0	0	0	0	0	0	0	0	0	444.6998882	650.3131972	608.6081027	0	0	0
11.48_507.2117m/z	424.7093271	393.3108161	456.2630932	172.6659492	186.6988368	200.398191	24.93305209	41.71964147	25.01005696	414.8401473	434.3128622	437.9485377	81.98744535	79.10344552	89.37344593	0	0	0
11.52_841.4577m/z	0	0	0	0	0	0	0	0	0	0	0	0	0	0	0	345.4200832	377.7590688	371.2996998
11.53_448.2303n	7485.785742	7580.438644	8082.45213	1152.854086	1213.976093	1250.752904	845.1689096	955.0823645	896.4507426	1690.8181	1878.624278	1734.094136	358.2886013	405.4593202	376.4089485	0	0	0
11.55_628.2655m/z	0	0	0	0	0	0	0	0	0	0	0	0	505.8245016	520.9602571	540.3375673	0	0	0
11.57_1175.5475m/z	0	0	0	0	0	0	0	0	0	0	0	0	482.4547524	506.461608	487.8048176	0	0	0
11.58_1161.5305m/z	0	0	0	0	0	0	0	0	0	0	0	0	342.02378	353.7565639	361.7032938	0	0	0
11.59_721.1811m/z	0	0	0	0	0	0	0	0	0	0	0	0	0	0	0	370.5320437	343.2174175	360.0280842
11.62_505.2652m/z	269.7314927	293.9018292	300.0752297	81.69531183	77.46810853	83.3331476	7.093235703	6.457495784	0	0	0	0	0	0	0	0	0	0
11.63_1189.5256m/z	0	0	0	0	0	0	0	0	0	0	0	0	454.9123894	480.3340054	491.2979554	0	0	0
11.64_213.9642m/z	58.92676721	50.2272848	52.22827313	53.94908257	46.80904214	60.27106685	86.15148641	74.63019868	89.6569009	103.7248759	82.12988502	94.45904402	66.3327333	86.95378291	70.91623638	104.6368466	111.7236889	90.69591086
11.66_395.1380m/z	440.2126391	452.4551953	482.6785129	339.8210942	331.0363428	363.6545616	226.4446504	200.9540209	231.1528238	223.3878546	192.3577852	180.4913656	176.1449333	177.9227346	183.1645513	0	0	0
11.67_1129.5411m/z	0	0	0	0	0	0	0	0	0	0	0	0	1325.37123	1484.392809	1366.757682	0	0	0
11.68_593.1296m/z	257.1861793	245.670523	272.3825473	73.33672529	89.40429742	71.33010488	0	0	0	0	0	0	6332.893857	6698.346192	6501.713713	0	0	0
11.73_1043.5066m/z	0	0	0	0	0	0	0	0	0	0	0	0	0	0	0	325.2893961	323.0221964	387.7282638
11.74_1159.5156m/z	0	0	0	0	0	0	0	0	0	0	0	0	3441.378071	3494.963198	3421.728867	0	0	0
11.78_759.3256m/z	0	0	0	0	0	0	0	0	0	0	0	0	0	0	0	104.6571054	71.23540478	127.7269994
11.80_1085.5154m/z	125.0359869	114.166203	154.4635444	130.0801487	136.4002499	125.4582396	0	7.889851174	0	0	0	0	715.1702549	798.7912266	752.2126808	0	10.29038945	0
11.81_228.1606m/z	92.12857475	75.73884847	84.68493268	95.31115687	84.19183921	74.7518832	116.3798102	121.7114868	123.0503609	136.8198962	175.320751	152.3054666	118.8726507	137.0262142	129.0662696	225.9684336	165.9569083	162.4812913
11.87_197.1184m/z	37.917505	38.21797267	30.31104433	40.05072111	34.59821778	51.02801775	54.75934354	70.04679246	72.76533302	70.43889528	63.4435965	74.088906	79.42803071	45.19550171	64.14776839	76.9604259	91.25779087	82.04325174
11.88_1191.5410m/z	0	0	0	0	0	0	0	0	0	0	0	0	1499.799053	1570.243121	1478.096456	0	0	0
11.92_287.0559m/z	166.3166464	170.328795	174.8844066	171.5822481	183.8569606	171.9789941	103.2912219	115.0516456	118.3886961	45.94018895	17.39331203	29.07125259	396.5921393	432.5983225	417.2200607	0	0	4.544842678
11.94_1175.5465m/z	0	0	0	0	0	0	0	0	0	0	0	0	4543.879981	4770.652035	4702.518655	5.216257466	0	0
11.96_1019.4509m/z	0	0	0	0	0	0	0	0	0	0	0	0	0	0	0	5628.288259	5573.121624	6119.014532
11.97_1161.5316m/z	0	0	0	0	0	0	0	0	0	0	0	0	4989.118837	5126.815158	5082.34893	0	0	0
11.98_1057.5203m/z	0	0	0	0	0	0	0	0	0	0	0	0	1637.425059	1779.213902	1741.001092	0	0	0
11.99_229.0502m/z	39.83395755	31.21107687	37.12727881	38.82097815	43.83669766	43.66630607	52.31676769	49.33844889	60.96972849	73.36868009	42.12431769	65.12851118	60.54095864	45.48624341	58.67603492	81.98348188	68.1959001	62.00227709
12.00_237.0433m/z	490.7231216	490.2512392	521.6524757	66.97427616	67.97072031	67.50911354	0	0	5.640597172	101.1134578	128.2626488	97.51954473	0	0	0	0	0	0
12.04_789.3384m/z	0	0	0	0	0	0	0	0	0	0	0	0	0	0	0	125.0570903	95.38255786	89.86934706
12.05_859.3423m/z	0	0	0	0	0	0	0	0	0	0	0	0	0	0	0	7138.590642	7378.807952	7284.570115
12.07_583.2678n	0	0	0	0	84.9912592	0	6.224441334	0	0	5.398723055	6.16172249	49.76672535	48716.42487	50262.03042	49802.36013	165.8379932	22.03201902	10.74211277
12.09_1121.5358m/z	0	0	0	0	0	0	0	0	0	0	0	0	0	0	0	1180.400656	1039.721811	1194.00429
12.14_731.2908m/z	0	0	0	0	0	0	0	0	0	0	0	0	1173.093717	1158.54032	1202.939461	0	0	0
12.20_1092.5333n	0	0	0	0	0	0	0	0	0	0	0	0	7.340789216	0	0	6693.203201	6335.693454	6860.110464
12.22_1003.4575m/z	0	0	0	0	0	0	0	0	0	0	0	0	0	0	0	356.9648336	398.0035611	373.3125282
12.24_1017.4360m/z	0	0	0	0	0	0	0	0	0	0	0	0	0	0	0	2778.659635	2863.557701	3042.166784
12.26_1055.5408m/z	0	0	0	0	0	0	0	0	0	0	0	0	0	0	0	591.2728436	539.0802916	588.6281645
12.27_395.1377m/z	4850.909581	4972.894882	5286.630626	2281.283948	2446.587437	2322.737799	648.4616589	702.4265467	660.4398616	1243.415274	1222.197132	1136.657771	118.5638084	103.218127	103.0062711	0	0	0
12.28_612.2709m/z	0	0	0	0	0	0	31.02629522	28.88318739	25.67673154	49.87776684	33.67704809	22.2997484	12823.5288	13503.86514	13317.81576	0	0	0
12.33_889.3528m/z	0	0	0	0	0	0	0	0	0	0	0	0	0	0	0	665.8892754	624.513648	612.3407509
12.40_991.4572m/z	0	0	0	0	0	0	0	0	0	0	0	0	0	0	0	1668.291127	1462.9831	1716.666352
12.41_219.8459m/z	39.53478744	36.20423232	30.08810905	30.27952251	40.45793229	24.37550947	36.22891663	29.49637872	47.59734295	31.69088203	41.2901913	42.69974075	41.41360095	34.07919458	32.20302237	67.55135667	66.60984088	50.90849251
12.42_1129.5405m/z	142.2498924	154.3792638	128.5408073	78.03002288	81.92706786	60.4607396	0	0	0	0	0	0	120.9231555	162.2740323	125.1340453	0	0	0
12.48_642.2813m/z	0	0	0	0	0	0	0	0	0	0	0	0	2594.131415	2733.383558	2777.969676	0	0	0
12.51_207.1026m/z	90.68026914	92.83309972	88.50548455	77.90396948	94.95527669	92.96415674	134.617562	147.2470983	173.9310482	135.6841767	174.3201071	160.1216026	137.5896608	121.2654413	129.1818643	163.930577	168.1090976	168.2940121
12.56_482.1416m/z	273.3488728	259.6751531	278.5501889	18.95015848	13.11217835	20.87231143	0	0	0	0	0	0	81.43931311	87.42323067	86.38793549	0	0	0
12.62_1191.5401m/z	6.818238183	22.8452082	16.04642775	4.271895508	7.683312516	0	0	0	0	0	0	0	2365.158477	2400.860292	2353.952183	0	0	0
12.65_481.1382m/z	2129.621091	2102.760591	2143.922576	1394.811708	1490.952785	1430.709334	588.285543	581.2756363	633.1202415	782.069009	845.5766026	788.5365384	23.96159969	5.757863014	38.22184405	0	0	0
12.67_672.2910m/z	0	0	0	0	0	0	0	0	0	0	0	0	455.169748	467.6872539	506.5929454	0	0	0
12.68_1091.4727m/z	0	0	0	0	0	0	0	0	0	0	0	0	0	0	0	681.037841	587.84215	744.4612353
12.71_857.4523m/z	0	0	0	0	0	0	0	0	0	0	0	0	0	0	0	1037.53119	1041.309155	1064.657603
12.72_787.3211m/z	0	0	0	0	0	0	0	0	0	0	0	0	0	0	0	115.1541163	92.6256466	88.87884475
12.73_743.3306m/z	0	0	0	0	0	0	0	0	0	0	0	0	0	0	0	690.04059	584.9724797	663.4584473
12.75_855.4366m/z	0	0	0	0	0	0	0	0	0	0	0	0	0	0	0	503.2769776	509.770514	559.7515235
12.76_997.5356m/z	0	0	0	0	0	0	0	0	0	0	0	0	0	0	0	219.3047373	143.1371881	177.4741734
12.77_186.8456m/z	18.76101212	17.61154761	8.190502022	11.27040194	21.89974535	9.263585907	29.27653162	25.65131694	21.87617225	35.27045425	37.25958526	18.77707837	28.75535129	24.96856897	14.45967793	31.13985219	29.3946246	35.17019719
12.82_1059.4448m/z	0	0	0	0	0	0	0	0	0	0	0	0	0	0	0	657.1824856	677.1461406	696.5983834
12.83_1075.5306m/z	0	0	0	0	0	0	0	0	0	0	0	0	10.47209719	7.626899959	7.804642669	496.983404	458.6911254	507.1767775
12.84_1007.4521m/z	0	0	0	0	0	0	0	0	0	0	0	0	0	0	0	304.8206277	230.3970929	276.6885111
12.85_203.1108m/z	70.35555952	75.18690924	73.37896044	63.22794623	66.85568912	72.16646761	101.4011364	97.640863	107.2976198	111.2857864	106.5451767	106.56516	110.5081702	95.06409118	83.46109117	127.8156476	141.8543124	132.6419062
12.87_1133.5362m/z	0	0	0	0	0	0	0	0	0	113.4131022	78.94306241	98.09514448	6.967780344	0	0	393.5627307	385.2931293	419.6524894
12.90_843.3465m/z	0	0	0	0	0	0	0	0	0	0	0	0	0	0	0	179.8325989	210.2682729	210.7960324
12.92_273.0437m/z	35.90945894	32.71992421	4.859575401	55.32317033	0	22.52270855	100.2691034	128.5699137	12.35710771	109.1305913	26.84690693	72.00436388	88.07991606	32.42181867	61.50966108	142.6459748	206.8167197	171.3277311
12.95_467.1342m/z	172.2987316	168.9249563	170.6258976	116.4027622	154.59942	139.2698745	0	0	0	0	0	0	0	0	0	0	0	0
12.96_1097.5520m/z	0	0	0	0	0	0	0	0	0	0	0	0	0	0	0	1585.255599	1579.739321	1705.83457
12.97_267.1602m/z	206.7624259	208.066042	185.7656868	178.0871705	217.4453089	203.5170554	270.2405191	284.6682774	307.3522107	315.0512402	355.6148314	335.0818562	283.4095042	266.3068055	265.2130231	391.6630898	367.8904009	378.8325215
13.00_845.3626m/z	0	0	0	0	0	0	0	0	0	0	0	0	0	0	0	7728.352043	7754.306777	8307.791389
13.01_1187.5457m/z	31.35244819	39.65480733	39.52428363	0	12.93048049	18.89536048	0	0	0	0	0	0	605.4043791	610.7054165	606.4373074	14.02468538	0	0
13.05_1033.4684m/z	0	0	0	0	0	0	6.620573446	4.509130935	10.65922713	0	0	0	0	0	0	1261.816603	1231.273409	1302.407142
13.06_1041.5255m/z	0	0	0	0	0	0	0	0	0	0	0	0	0	0	0	757.0234486	738.0328216	730.3253657
13.07_124.8915m/z	3.893142929	0.469444224	3.619626195	2.582800416	0	6.940744252	3.374351502	0	0	14.44774034	5.037688219	5.076887266	9.391120797	5.520193237	0	15.2871415	4.438824114	0
13.08_901.3531m/z	0	0	0	0	0	0	0	0	0	0	0	0	0	0	0	1923.279668	1855.245203	1960.095439
13.11_785.3519m/z	0	0	0	0	0	0	0	0	0	0	0	0	330.3103339	369.0542407	399.4814236	0	0	0
13.12_1061.4619m/z	0	0	0	0	0	0	0	0	0	0	0	0	0	0	0	655.9325325	664.3716103	670.6407182
13.17_1189.5627m/z	165.7338174	178.3764656	162.8224961	129.1040488	120.0980603	139.7233565	12.87068227	27.21124248	29.44835249	0	0	0	1335.306085	1501.354436	1450.882124	0	0	0
13.20_905.3846m/z	0	0	0	0	0	0	0	0	0	0	0	0	0	0	0	166.1245985	228.4927043	242.6509559
13.21_1173.5666m/z	0	0	4.46841619	0	0	0	0	0	0	0	0	0	435.323676	420.0735645	440.8164389	0	0	0
13.22_665.3892m/z	0	0	0	0	0	0	0	0	0	0	0	0	0	0	0	92.10699331	86.14181823	95.43003096
13.23_697.8196m/z	0	0	0	0	0	0	0	0	0	0	0	0	0	0	0	84.94802063	63.07236361	68.54945392
13.24_1175.5504m/z	180.3485221	213.3750928	191.1833049	82.22303872	70.77889616	82.22386733	8.465228288	17.78964192	8.989341845	0	0	0	1119.19736	1134.61228	1131.722938	0	0	0
13.27_313.9963m/z	81.26364791	68.24316501	60.93021591	79.37032272	75.5650852	65.05662343	82.23917154	84.33090288	104.1373952	114.0050332	95.70630508	118.9484288	87.67570395	78.79240182	84.60853549	140.8601869	120.933251	123.6739113
13.28_965.5108m/z	0	0	0	0	0	0	0	0	0	0	0	0	0	0	0	282.0837917	278.4492967	299.9027751
13.30_242.1763m/z	6283.307494	5735.466256	4730.856622	5829.736324	5354.648767	4939.230179	7931.054084	6961.28933	7543.252176	9187.586962	9779.105243	8955.760934	8698.629003	7542.095517	7483.419414	11772.77705	9751.263636	11065.34604
13.31_682.3123m/z	0	0	0	0	0	0	0	0	0	0	0	0	0	0	0	1109.096969	1270.785242	1317.727174
13.33_871.4319m/z	0	0	0	0	0	0	0	0	0	0	0	0	0	0	0	158.7238121	215.5021897	169.9369416
13.34_437.1479m/z	485.2398279	417.733977	508.6758411	46.63308734	53.09116512	59.19331245	0	0	0	0	0	0	0	0	0	0	0	0
13.35_481.1385m/z	11921.41869	11628.36582	12199.50254	2102.409867	2281.604676	2223.785317	109.07913	130.263116	134.1142792	1293.840942	1368.986519	1348.492599	5.093026911	0	0	0	0	0
13.42_1003.4560m/z	0	0	0	0	0	0	0	0	0	0	0	0	0	0	0	1125.884662	1105.009752	1160.663418
13.43_467.1346m/z	1638.140753	1694.178441	1671.979657	1012.71044	1128.513035	1061.764023	31.90026618	59.31500816	84.5509262	12.47873283	7.261940053	8.345628836	0	0	0	0	0	0
13.44_1189.5622m/z	0	0	0	0	0	0	0	0	0	0	0	0	913.6451153	965.0081873	946.376872	0	0	0
13.46_1085.4794m/z	0	0	0	0	0	0	0	0	0	0	0	0	0	0	0	2585.9165	2543.000752	2723.399209
13.47_1015.4903m/z	295.0504656	305.5569379	311.2421456	59.14263965	32.3332306	58.64640878	0	0	0	0	0	0	0	0	0	0	0	0
13.48_1175.5469m/z	56.54123407	91.26946642	70.81681615	10.61903318	7.044398432	4.62934645	0	0	0	0	0	0	3239.675332	3241.907479	3211.259611	0	0	0
13.54_1099.4938m/z	0	0	0	0	0	0	0	0	0	0	0	0	0	0	0	795.9122171	784.0774928	767.5627441
13.57_1117.5405m/z	0	0	0	0	0	0	0	0	0	0	0	0	516.8465464	534.6515535	578.8622551	159.5711659	188.5145863	166.7572876
13.59_1105.5422m/z	69.89553973	54.28887219	69.60144459	104.3139894	103.5110883	79.28260051	8.172272082	0	0	651.2465526	586.7878899	573.9702271	312.4144168	345.2990657	345.9674179	86.56809724	92.58369022	87.31838565
13.62_1003.4568m/z	0	0	0	0	0	0	0	0	0	0	0	0	0	0	0	3878.045931	3775.701351	4037.630114
13.63_1039.5104m/z	0	0	0	0	0	0	0	0	0	0	0	0	0	0	0	1603.408938	1631.314581	1631.409765
13.64_853.4206m/z	0	0	0	0	0	0	0	0	0	0	0	0	0	0	0	247.4949168	215.1299945	237.9054993
13.65_1090.5536n	0	4.530562331	0	10.48332884	6.248423062	5.664775698	5.106059615	0	0	3759.701541	4171.769855	3859.005435	341.3545003	386.7229531	353.5340773	0	0	0
13.67_297.1529m/z	1358.968993	1228.070069	1164.293494	1221.200242	1289.295087	1123.371193	1928.670936	2018.629586	1581.330084	1922.598778	1871.907502	1922.80041	1899.920531	1804.04705	1502.056559	2494.607512	2322.182685	2245.373387
13.69_1071.5357m/z	0	0	0	0	0	0	0	0	0	0	0	0	0	0	0	464.2197485	479.2122281	501.2566311
13.71_1075.5308m/z	330.0583125	295.8900525	303.2092066	432.7924298	447.1164976	461.9309831	56.06916483	43.7043809	39.3938582	2507.23919	2700.400028	2459.277902	808.3356556	892.3783228	867.9604277	316.5902425	247.9811175	269.2925749
13.72_767.3858m/z	0	0	0	0	0	0	0	0	0	0	0	0	0	0	0	343.9635555	314.2474503	264.0413197
13.79_1117.5421m/z	28.55105121	35.84961486	51.31908132	113.3193992	105.0656572	96.74472311	17.93072235	19.46198227	51.16159414	0	0	0	386.115301	415.0857927	440.0603998	0	0	0
13.80_901.3526m/z	0	0	0	0	0	0	0	0	0	0	0	0	0	0	0	714.4962225	809.0461714	847.0997031
13.84_1019.4517m/z	0	0	0	0	0	0	0	0	0	0	0	0	0	0	0	888.8210783	832.7115668	893.2461129
13.85_731.3673m/z	0	0	0	0	0	0	0	0	0	0	0	0	0	34.58310769	30.77770628	670.5596285	660.8726227	592.4888646
13.87_1001.4421m/z	0	0	0	0	0	0	0	0	0	0	0	0	0	0	0	1230.747128	1167.759712	1271.10008
13.88_741.3154m/z	0	0	0	0	0	0	0	0	0	0	0	0	0	0	0	226.2924306	185.3384816	219.6269196
13.90_1025.5306m/z	0	0	0	0	0	0	0	0	0	0	0	0	0	0	0	230.0433485	217.5650066	241.1018474
13.94_769.1762m/z	0	0	0	0	0	0	0	0	0	0	0	0	1360.317997	1473.213842	1437.600379	0	0	0
13.96_305.0170m/z	5.365721927	17.19803545	0	44.25711163	4.294111615	0	16.03888263	36.14652986	0	69.8479457	0	22.48208416	66.78116786	11.1088048	14.13669888	122.0939505	134.9915514	65.15400518
13.97_1159.5873m/z	0	0	0	0	0	0	0	0	0	0	0	0	0	0	0	881.4235698	960.3021464	942.0542919
13.99_1069.5196m/z	0	0	0	0	0	0	0	0	0	0	0	0	0	0	0	473.291776	783.4954399	723.8875104
2.01_554.2621m/z	0	5.606505779	0	0	40.90435983	0	0	0	0	70.09985684	34.59899006	0	0	0	0	0	0	0
2.05_188.0563m/z	0	0	0	10.29854191	11.75641839	4.098048089	28.34017952	34.6010584	35.465473	0	0	0	65.14490512	62.49688146	77.69975004	0	0	0
2.10_302.1356m/z	33.35570783	33.64931624	26.26014782	15.48621076	24.23493505	20.17457219	65.8450285	58.70312007	65.4659252	70.83066604	51.9401043	77.16048229	0	0	0	0	0	0
2.12_343.0669m/z	66.8001212	53.85070586	67.12269036	21.60575362	10.28079644	0	0	0	0	0	0	0	120.4303552	108.2105912	127.6894232	0	0	0
2.13_241.8840m/z	31.29338732	39.58466317	33.52564041	41.39764264	39.33808498	37.02113076	21.9143548	9.009601048	30.59872999	20.82464019	28.25384447	38.82422517	201.0027464	224.6996084	232.1804504	0	0	5.385163635
2.15_180.0665m/z	17.12751376	8.149727555	15.97844625	0	3.875014639	0	0	0	0	46.35219324	35.01255493	49.40059439	396.2689885	420.1795918	425.325947	0	0	0
2.16_611.1444m/z	1652.010195	1608.985673	1652.041238	755.5315807	787.3812122	771.0773054	313.0808336	329.8936008	268.5144248	212.3234365	203.8676274	207.8664146	410.6102543	393.5621384	446.9299029	0	0	0
2.17_130.0871m/z	0	0	0	0	0	0	0	0	0	0	0	0	125.4908094	121.6354898	138.2813266	0	0	0
2.25_174.0774m/z	235.3392804	248.3865386	275.3226851	110.5642948	108.6402091	109.9117411	60.18225467	72.24350129	63.43888334	0	0	0	4.729735045	11.92873521	9.152930107	0	0	0
2.28_130.0873m/z	0	0	0	0	0	0	0	0	0	0	0	0	44.24113588	47.10421907	55.6848538	0	0	0
2.29_187.1080m/z	28.18878166	23.70740056	20.19505866	9.727594038	3.094777503	7.08068622	38.71837453	38.8769113	39.89403416	48.12507881	40.67687486	65.48195477	24.58517738	21.90398089	25.51841752	0	0	0
2.31_265.0928m/z	35.05592869	41.55820651	29.06692884	27.41268085	32.7816777	32.9715444	55.15443538	55.05225656	62.7551683	0	5.181842282	0	0	5.805543321	4.922105857	0	0	0
2.33_260.0233m/z	0	0	0	7.815774441	4.792985281	0	5.80158656	11.357995	4.68663949	6.26454847	0	0	151.7163768	173.7290564	157.0250498	27.18861606	34.10574959	17.19138808
2.37_295.1033m/z	13.67909277	21.09888981	21.44449736	17.52683662	12.25349584	8.511931174	61.96950049	59.99281762	60.91120434	0	0	0	416.3947757	432.8546607	456.8210916	14.99764621	0	8.79345006
2.42_336.1304m/z	129.4504832	146.1452665	135.8019523	68.13968032	64.07778623	57.09477231	43.50167124	51.77752278	37.86539284	0	0	0	0	0	7.176967056	0	0	0
2.45_332.0745n	4004.68497	4319.936487	4432.659019	1161.905708	1128.102733	1123.060804	4294.515222	4806.495458	4311.178527	663.5235382	648.2943729	595.9256116	49744.06362	52403.65882	51682.52808	0	0	0
2.47_609.1240m/z	0	5.416209898	0	16.90592576	11.56441337	23.02451753	0	0	0	141.7608697	132.1093178	149.3432447	16.1404679	8.64559904	16.68250874	0	0	0
2.52_200.0564m/z	0	0	0	6.05844698	3.329883154	3.435441334	29.13585546	25.15687073	33.5820831	0	0	0	0	0	0	0	0	0
2.55_282.0841m/z	0	0	0	30.99166776	18.96615244	28.05196011	48.72377247	44.60442225	42.59657297	0	0	14.76485763	30.79981218	37.95092872	45.5031368	0	0	0
2.56_267.0729m/z	0	0	0	0	0	0	0	0	0	0	0	0	77.66378916	94.72918495	103.271522	0	0	0
2.57_156.8949m/z	49.76107305	49.26012014	31.69404764	44.36717652	41.10238206	30.64998558	63.89282428	57.50163666	35.06381219	70.27555906	50.25935074	82.64997351	73.82972866	52.61723525	52.18940068	78.95856776	73.00543784	86.66625118
2.66_331.0672m/z	2330.796611	2211.424283	2456.203342	1491.310841	1602.10002	1624.360177	1564.128405	1504.454122	1610.320668	450.0188101	514.9009905	528.3641485	429.0604155	433.066995	456.9304409	0	0	0
2.68_309.1192m/z	611.007549	571.9000522	643.1858253	366.1743563	404.8513192	374.9705023	262.7898731	280.8759945	288.1551056	13.84290722	9.769831116	0	40.61502009	70.89107404	59.04292428	0	0	0
2.69_265.0930m/z	15.40937941	0	3.776091875	3.218071383	6.444604831	8.527981111	35.01522836	33.39681421	34.23583681	0	0	0	4.652254822	10.76205775	7.132882217	35.63548503	50.52629836	63.87401901
2.74_505.1196m/z	0	0	0	190.4892229	199.2320131	209.3629405	0	0	0	0	0	0	0	0	0	0	0	0
2.78_375.1289m/z	0	10.52834618	6.140693992	0	0	0	23.12332692	40.01006262	22.22013811	13.28394673	18.17684618	11.6589633	212.5574246	205.212162	234.4924775	0	0	0
2.79_421.1349m/z	0	0	0	0	0	0	0	5.278841076	0	5.51445455	0	0	93.59621075	85.355382	95.56280031	0	0	0
2.83_215.1037m/z	178.5592174	177.2912108	182.0965154	74.64485083	71.37780442	85.82858715	46.90723656	62.54063244	55.91753631	138.8102598	127.4777972	135.5188912	53.59142102	59.59172259	57.49409299	164.7007816	181.0321819	196.2929158
2.85_352.8539m/z	82.12627564	67.43350494	62.63956264	84.03437357	86.7667073	65.43438336	148.0331951	110.8911357	115.6136652	147.4566945	169.8858698	160.6197244	160.9235657	129.1629836	94.83097999	237.0344064	173.7822562	197.735225
2.90_344.0744n	177351.9428	175962.6771	185884.8209	74464.51827	79085.40512	76720.57182	45892.13655	50273.19206	50676.45152	15252.3416	15657.06334	15352.3327	35669.65838	39353.74329	37408.29395	0	0	0
2.91_1084.1281m/z	2041.557023	2105.61991	2250.236562	507.4044335	511.4115064	496.8331253	55.97448803	50.30199858	39.81963808	0	0	0	0	0	0	0	0	0
2.92_448.9643m/z	161.1576286	154.9736976	169.7296496	87.73402397	79.63801137	66.91508115	33.34463227	30.57552856	13.01946122	0	0	0	9.949979928	0	6.564941669	0	0	0
2.92_739.0554m/z	192.3587087	204.799436	202.0925823	57.84009218	83.86578307	56.75156936	0	9.463578428	0	0	0	0	0	0	0	0	0	0
2.97_331.0671m/z	100.0901676	97.09325257	101.3561151	4.586625397	12.09723243	5.052888827	0	0	0	0	0	0	76.31692737	84.42764022	90.26485511	0	0	0
3.02_298.0604m/z	0	0	0	0	0	0	0	0	0	0	0	0	0	0	0	510.6194219	464.1311256	524.3422697
3.04_156.8948m/z	21.7167869	9.899942836	14.29695989	14.56297436	13.11841604	20.10364021	25.57788867	16.34995932	15.29966522	32.69226324	22.67949617	33.30228463	32.07427663	32.2170745	27.60705315	30.71656926	34.03769715	44.91200361
3.06_295.1033m/z	13.49921496	4.37513972	9.794297145	8.552381784	5.065446108	14.9530384	75.66398248	88.14751605	81.91411594	0	0	0	68.27129443	77.0314629	79.00499168	0	0	0
3.08_411.0241m/z	5.276995989	11.06189171	12.82959624	0	0	0	0	0	0	0	0	0	0	0	0	479.743128	474.7334861	505.036592
3.09_266.0894m/z	0	0	0	0	0	0	0	0	0	0	0	0	0	0	0	98.53977633	92.13368167	120.4930465
3.11_301.0930m/z	262.9258536	267.7191624	281.6949805	177.6582103	185.8382511	185.7116017	185.9582297	203.5366252	208.3161702	273.1190157	262.3053769	274.3921016	231.7679748	233.9937559	253.0717543	0	0	0
3.12_279.1086m/z	0	0	0	0	0	0	4.661511731	0	0	0	0	0	83.93763143	74.60615499	97.75658097	17.02706055	27.66665584	21.61920646
3.13_625.1195m/z	0	0	0	0	0	0	0	0	0	687.5637247	756.9339297	739.6210275	0	0	0	0	0	0
3.15_461.1315m/z	0	0	0	0	0	0	0	0	0	0	0	0	0	0	0	148.9435304	160.381926	179.7750552
3.17_913.1821m/z	39.49016929	69.82897178	77.77890334	0	0	0	0	0	0	1374.637601	1527.484429	1446.450822	25.5096512	34.96706917	31.82883637	0	0	0
3.18_376.1369n	24.53184902	10.84698268	31.34053448	14.14529276	19.11618462	25.84094924	173.8439735	188.785638	220.5929499	88.2404266	100.4012749	101.1517817	446.1392514	452.3662332	466.4086901	0	0	0
3.19_331.0672m/z	121.65439	133.7387336	138.3166863	180.3824429	201.9535439	192.5259509	340.739504	299.9179361	342.4337419	129.482008	132.7916992	130.6282381	24.47727488	19.31703079	30.8868552	470.4638512	455.6901617	505.8845006
3.22_147.0450m/z	0	0	0	0	0	0	0	0	0	0	0	0	158.7781159	172.9150548	176.6546837	0	0	0
3.23_164.0717m/z	0	0	0	5.920041074	3.946501299	7.362076936	0	4.788188328	0	22.76907231	24.13407266	25.3514265	1044.811878	1094.017063	1137.418236	0	0	0
3.28_441.1616m/z	0	0	0	0	0	0	0	0	0	0	0	0	0	0	0	486.7918659	438.4446422	543.2313905
3.32_411.0235m/z	3091.35386	2974.626886	3107.524832	2348.556003	2632.464968	2509.637825	3626.32587	3769.709689	3713.347207	134.7241273	114.7941674	121.551605	282.6414697	300.5532681	303.0985932	25.05439149	54.89551721	0
3.33_607.1089m/z	64.19729094	59.82357296	57.24581774	0	0	0	0	0	0	724.9493999	829.9097527	778.9527715	77.06279791	89.70467658	86.31761549	0	0	0
3.34_609.1246m/z	1097.804123	1079.496955	1128.659934	112.1006425	159.2864777	129.1682602	511.2248835	595.5796323	599.7451982	6332.882795	6814.778153	6580.890708	1528.359304	1625.868239	1532.286324	0	0	0
3.40_467.1192m/z	318.1572668	315.1989843	343.3005089	472.2115417	464.2436849	480.2520907	366.0324818	393.2056015	404.1038814	209.3695388	182.7936997	193.8544163	7.136842018	13.67396686	4.977364823	0	0	0
3.44_323.1346m/z	90.05404198	78.5482089	93.17916684	115.2332238	124.8382379	133.0361479	294.2059052	317.300398	319.3568446	99.17509732	121.3360579	114.0262414	79.82246866	93.38209379	81.81618545	53.59673149	41.54452226	49.24714282
3.48_865.1975m/z	0	0	0	0	0	0	0	7.482150311	0	1457.476142	1480.00964	1462.347313	8.632459059	8.806816264	16.9116632	32.13610925	41.48714393	16.70800378
3.49_609.1247m/z	487.5076605	482.0072924	523.9114875	508.0658273	547.9156955	528.2026695	766.476938	839.1107254	850.1670252	1987.288618	2054.786937	2068.959893	2148.293574	2270.08577	2285.614404	0	0	0
3.52_241.0025m/z	163.5619402	146.0145913	166.5957483	53.78832338	65.55244288	69.87647193	87.20482286	123.3148973	96.1962756	0	0	0	19.01466723	17.15545803	10.287007	1475.596507	1482.254051	1617.893018
3.55_395.0294m/z	405.1954252	445.1750597	396.7954235	149.2646008	134.788187	129.8108623	47.14322259	74.96240089	60.98893974	250.4044996	262.6107619	242.2650426	148.2923885	161.9515457	169.8786537	2278.010856	2162.234034	2299.478709
3.57_463.1091m/z	0	0	0	0	0	0	0	0	0	0	0	7.387134615	0	0	0	1424.238267	1416.475513	1589.366653
3.61_425.0394m/z	744.6204636	775.7053956	800.5000569	743.2953071	800.5234881	759.728925	1051.494781	1115.08353	1066.405701	74.58297529	79.33980538	65.75120276	824.9836793	843.6223468	801.784941	0	0	0
3.66_345.0827m/z	932.5330729	896.5095332	957.6521034	1254.758464	1307.924398	1358.6344	2253.419264	2433.688231	2332.295712	42.84163938	58.53893917	54.2803171	2707.638404	2811.982882	3025.085668	0	0	0
3.67_279.1089m/z	65.2405266	75.04493562	68.76675529	51.50281089	48.37926439	44.27194432	113.9831262	121.5212833	124.0808987	0	0	6.342484198	154.9498508	159.211891	188.0371311	123.4344955	100.9138494	110.3024321
3.68_218.1033m/z	31.73806663	32.41432933	33.86869297	29.41813424	35.81200622	31.00574115	101.8794727	79.93094632	86.21520634	82.58583495	73.83885175	75.32856903	129.2129614	142.5328356	143.8697468	8.68520032	13.26631429	7.378334966
3.72_331.1035m/z	0	0	0	0	0	0	5.85298245	12.77361475	22.40364726	134.7900708	130.7472471	124.9658979	198.4452992	199.7306235	234.8938185	0	0	0
3.76_595.1518m/z	0	0	0	0	0	0	0	0	0	0	0	0	0	0	0	483.9046797	444.9368937	482.5803941
3.77_329.0873m/z	0	0	0	0	0	0	0	0	0	0	0	0	31.82963876	56.09657229	53.78581451	42.32292987	39.72828067	41.52213623
3.83_477.1264m/z	0	0	0	0	0	0	0	0	0	0	0	0	0	0	0	129.1191393	104.3030044	130.0470573
3.84_306.0743n	23445.57925	23609.28378	25143.57193	15968.14781	17079.78681	16778.99251	37540.88493	40027.05468	40943.48499	60305.72001	64841.32512	63301.65876	15460.30222	16219.93313	16410.84014	0	5.085472486	0
3.86_897.1865m/z	7.065869428	20.7477506	17.46822609	0	0	0	0	0	0	733.5781797	737.0028396	678.8336482	0	0	0	0	0	0
3.88_261.0077m/z	0	0	0	0	0	0	0	5.31647252	0	0	14.09674094	6.329312585	47.19242236	53.46466335	50.87702785	158.4605725	160.154278	175.2746987
3.89_913.1825m/z	235.2298987	256.333777	261.7907593	0	0	0	67.70310488	55.6120085	46.08492514	6237.724623	6903.252122	6201.819894	619.8794461	669.8021063	704.1693293	0	0	0
3.90_911.1664m/z	0	0	0	0	0	0	0	0	0	899.2425572	966.8293861	848.117265	0	7.175950543	22.2670956	0	0	0
3.94_527.0712m/z	0	0	0	0	0	0	0	0	0	0	0	0	0	0	0	4023.841702	3869.685245	4133.519551
3.97_345.0825m/z	167.702985	185.072103	178.4701449	231.9445088	241.5473547	236.9940405	339.9834754	336.2390562	372.0926305	45.64880827	47.44475164	36.03997973	860.0265655	864.0840078	908.1816464	0	0	0
3.98_481.0987m/z	163.1263505	155.365231	168.2642863	204.969449	202.340728	236.6326654	192.2303842	182.3686566	185.1217977	32.67088473	54.91000811	29.94280085	0	0	0	0	0	0
3.99_447.1142m/z	5.183483363	0	0	0	0	0	0	0	0	0	13.83298522	0	0	0	0	856.2960781	829.6998696	882.0662895
4.04_315.0722m/z	84.14283494	96.35206321	121.8164608	96.71482684	107.0304531	114.7413833	170.6859377	163.5681741	164.2891101	216.0836286	239.8201713	231.3405955	24.18467601	35.0805422	41.56166463	287.2364504	232.5712665	262.0305331
4.09_473.0726m/z	1534.585508	1578.251614	1741.983315	122.1248083	123.3107085	126.5372023	0	0	0	0	0	0	0	0	0	0	0	0
4.10_708.0417m/z	94.01228737	98.28012046	112.2932184	0	0	0	362.4407983	353.6010479	305.0329636	1983.570689	2111.352826	1926.98388	234.600065	224.2396005	200.7737899	0	0	0
4.11_609.1249m/z	5554.779564	5559.363688	5877.271827	2077.845664	2228.789836	2205.11376	12204.83674	12809.96087	12784.96304	54867.84547	59294.74766	57395.91438	8821.599861	9045.463371	9155.367689	0	0	0
4.14_233.1034m/z	49.73418622	53.61875482	48.05579347	70.61650808	55.61051689	60.62670181	33.8947576	35.49303163	34.51767033	45.4247433	39.19498281	46.84041112	10.5479311	19.51344829	28.05491443	0	0	0
4.20_913.1830m/z	0	0	0	0	0	0	0	0	0	332.4260097	380.496305	326.0471983	372.7607837	403.8559135	418.1857551	0	0	0
4.21_241.0025m/z	0	0	0	0	0	0	0	0	0	0	0	0	0	0	0	483.3714218	465.4035676	478.284727
4.22_197.0454m/z	0	0	0	0	0	3.924113497	4.597619069	8.443707119	0	0	0	0	150.0245024	167.2700987	161.3238013	7.533887758	23.05004058	0
4.23_360.1015m/z	0	0	0	0	0	0	0	0	0	0	0	0	55.03781862	65.5473696	70.26567231	0	0	0
4.24_897.1867m/z	15.65854826	19.60488472	31.82412551	0	0	0	0	0	0	1250.610136	1231.247188	1208.209587	56.89707974	65.80345594	79.54113398	0	0	0
4.26_447.1147m/z	0	0	0	0	0	0	0	0	0	79.27744222	95.45400151	74.63205178	0	0	0	1093.417506	1114.745481	1153.877867
4.27_353.0878m/z	11.24030552	22.28152802	22.99348401	79.75041861	79.00428389	76.20908129	8.040285302	5.733890542	7.158415128	23.05806173	41.23440129	27.74138528	0	0	0	0	0	0
4.30_377.0545m/z	0	0	0	0	0	0	0	0	0	0	0	0	72.1069622	69.43934762	83.80129372	0	0	0
4.31_761.1355m/z	251.9199333	253.4867596	265.4937934	236.5147193	219.3090235	235.8489458	110.379763	109.5213016	133.3050598	582.2904685	592.7685694	568.8941937	312.8044196	341.9107898	351.6533323	0	0	0
4.34_395.0647m/z	0	0	0	0	0	0	0	0	0	0	0	0	0	0	0	2319.964048	2365.589599	2444.730572
4.35_594.1334m/z	40.23990941	51.82720478	59.80253867	0	0	0	5.475061858	0	0	458.492458	529.5263594	498.9228187	105.2238706	144.6378608	120.1884457	0	0	0
4.36_353.0880m/z	548.0637394	520.4268552	591.5096446	1241.499752	1267.807197	1401.014165	469.5024027	477.8840296	498.7586173	366.6663605	361.0884892	381.4804232	0	0	0	0	0	0
4.42_315.0755m/z	182.1265437	186.4990592	196.2680585	67.07822299	61.28100202	63.0679767	68.62022119	63.07209914	81.99224491	247.5394898	262.5102387	248.8356497	705.7880363	709.169848	753.6812079	0	0	0
4.43_483.0779m/z	1987.735106	2004.828848	2112.35068	583.0181225	628.6808325	621.8183419	163.4914203	159.3381314	173.7007008	39.63546819	32.64137575	44.56417504	25.56722042	12.82898653	33.93592734	0	0	0
4.44_593.1298m/z	562.424933	564.8786426	580.2079813	396.9942374	417.9877417	407.1471469	473.7668552	469.7382006	495.6659572	1519.977599	1506.767748	1497.23825	2348.931509	2517.971696	2618.565737	0	0	0
4.47_527.0720m/z	0	0	0	0	0	0	0	0	0	0	0	0	0	0	0	306.3707598	336.6325792	291.067054
4.49_579.1568m/z	0	0	0	0	0	0	0	0	0	0	0	0	0	0	0	685.165949	692.778211	707.2091203
4.53_467.1194m/z	101.1911836	102.0604573	120.5442296	262.35354	294.5781652	261.8616493	425.5145838	434.2847072	455.1838939	270.7060217	308.0204171	274.3180871	221.223822	219.0302401	242.5842998	0	0	0
4.54_323.1349m/z	177.0427284	159.8314178	186.3163023	183.2147262	241.3468759	198.6461995	219.103823	241.9418926	232.2981023	38.37973235	45.79374383	42.92009474	275.8155804	292.2653268	266.9582704	8.877303118	0	12.42393593
4.58_609.1244m/z	82.77146496	103.7776192	104.8115847	21.33361437	12.40247397	6.217911348	270.4469317	260.0435649	280.9404743	1409.751604	1515.142392	1456.982311	275.2955547	227.7819332	263.6599115	0	0	0
4.63_341.0879m/z	0	0	0	0	0	0	0	5.160620139	5.111605806	10.33874897	5.796808704	7.99110394	1971.449597	2061.476479	2052.37684	0	0	0
4.64_881.1921m/z	24.46340058	23.50951066	13.74420382	0	0	0	0	0	0	593.1595216	583.7676659	562.4533767	163.2720066	186.7980496	172.1530238	0	0	0
4.65_433.0987m/z	0	0	3.301694831	0	0	3.694351925	8.947634418	5.179567121	0	0	0	0	107.668868	86.44372684	109.8417106	0	0	0
4.66_451.1245m/z	63.56780659	59.54032126	69.96757723	25.40824087	19.63142797	26.6172109	0	0	0	0	0	0	59.81018045	52.66967952	70.1711025	0	0	0
4.71_359.1344m/z	0	0	0	0.944101129	0.614364486	0	23.56208378	26.17851241	20.19762239	70.09702214	63.42444323	73.81957266	31.0572765	36.10233562	38.32107951	0	0	0
4.72_897.1871m/z	36.76517817	38.44595703	19.42899178	0	0	0	0	0	0	2092.589057	2380.404294	2104.569916	423.687415	449.944909	449.0541887	0	0	0
4.76_483.0780m/z	2481.219682	2418.882175	2724.129474	737.1184107	814.8278233	788.6574988	180.5512251	167.6010597	186.0012722	62.30670058	53.14273292	68.22694415	27.13349316	45.86004001	40.20611395	0	0	0
4.78_455.1759m/z	0	6.074695337	0	8.827116975	0	5.665513636	0	0	0	0	0.126130322	0	0	0	0	70.35388869	70.54443761	55.92394721
4.80_593.1300m/z	2744.86895	2686.462089	2850.812043	1642.771785	1718.243735	1705.721066	3006.279909	3201.595687	3219.32242	15518.9969	17415.99764	16301.17824	4537.638361	4767.756944	4623.83252	0	0	0
4.81_759.1195m/z	0	0	0	0	0	0	0	0	0	606.6681381	670.5169288	605.870204	49.35608298	40.28953882	32.61872354	0	0	0
4.82_631.0943m/z	531.6169121	543.8193205	549.1765378	466.5088147	486.0970278	475.3309871	122.6413439	137.4787163	153.2828164	92.03135716	108.7704323	85.2472637	8.176284434	6.608284995	6.614366931	0	0	0
4.86_897.1874m/z	296.7561736	260.0977058	305.7836106	4.369861354	10.78864093	5.127624921	12.84864503	51.82529453	47.04070634	3517.406703	3763.226224	3603.33904	736.5775368	855.7915297	861.6588526	0	0	0
4.87_159.8935m/z	12.37650847	11.39228583	14.35964125	4.616258816	9.316179827	9.457436792	24.08078907	26.2067206	6.873690718	8.045909019	12.38076721	24.24990683	35.71175093	23.8150403	15.98205659	18.72273535	26.62421553	13.78817208
4.88_209.0455m/z	12.23495066	7.99463547	15.24223354	25.3772122	17.48864871	22.13195322	37.22807793	36.58053948	52.27199211	6.667514813	0	2.793596282	95.56763093	79.11805219	115.9615226	0	0	0
4.91_700.0283m/z	383.2127201	352.0587141	252.9456918	384.1412456	336.3768346	319.5638806	530.3845371	430.2585697	465.2884253	561.2322655	569.8202017	495.9893091	373.1511705	289.049077	278.872897	0	0	0
4.92_992.1066m/z	201.4919188	196.3536061	193.368543	262.2708988	285.2139208	307.6280582	396.0234393	416.3767038	408.1917478	306.3197063	392.6300737	355.3846545	67.10848207	87.53404089	95.63393591	0	0	0
4.93_611.1409m/z	42814.66626	44108.92757	48835.23491	87912.78321	95079.03846	95204.31019	105415.0748	113825.2646	117563.6338	76463.13426	82490.86009	79125.81925	14999.22056	16702.10731	17111.14116	0	0	0
4.95_761.1355m/z	15271.07088	15367.03542	15949.11991	13304.03645	14148.53223	13966.84791	14638.9261	15620.39154	15987.57861	12239.16521	13368.71176	12768.61818	23831.29774	25123.11297	24665.21458	0	0	0
4.96_860.0529m/z	192.0343265	189.7558314	137.1872244	135.3962482	128.5110427	110.42074	101.580195	95.82849742	85.94924657	102.0015506	98.16873857	80.06107379	444.5329698	409.3651274	367.107301	0	0	0
4.97_491.1405m/z	328.9411132	341.8113738	362.1039147	80.80016888	101.8648603	84.06595971	79.80613848	88.51906121	84.80540475	524.1875785	532.6003112	517.9349312	291.0249231	292.5173879	298.7394535	11.82751423	45.6007979	36.95033904
4.98_486.0467m/z	6.863960171	4.492210342	4.173419625	0	3.500503987	0	0	0	0	288.1890601	285.1078793	283.9957893	0	0	5.371514816	0	0	0
4.99_387.1295m/z	76.81110222	82.70132618	94.84890653	93.9903502	89.51227573	98.80252244	107.943099	115.9002361	126.777141	3281.16589	3521.914686	3586.093246	120.8701113	111.9921692	126.8251236	29.32499625	21.50003829	6.38919373
5.01_483.0779m/z	2790.267813	2654.11761	2846.449971	1559.641142	1766.768111	1625.74383	417.5815203	472.185336	446.9956124	311.8134372	376.5648735	357.074006	3752.069568	4095.907863	4030.224199	0	0	0
5.03_565.1343m/z	0	0	0	0	0	0	0	0	0	288.9044969	291.7976677	236.0539658	0	0	0	0	0	0
5.04_633.0725m/z	183.9719902	182.0607831	208.0007542	7.26544985	25.84390298	16.87539401	0	0	0	0	0	0	0	0	0	0	0	0
5.05_193.0504m/z	0	0	0	0	0	0	80.15319786	76.06009299	79.97650417	0	0	0	84.92287335	71.49835949	78.04595819	0	0	0
5.11_761.1352m/z	6986.378427	6988.229996	7347.845548	2597.935963	2727.523954	2703.731202	14312.01771	14958.45638	14897.73662	26817.38432	29134.49269	27730.28647	13859.42708	14604.96161	14291.54335	0	0	0
5.12_577.1349m/z	2531.788285	2516.272157	2578.359725	1372.876306	1479.245144	1408.141747	1321.743165	1465.36691	1380.455333	12140.12803	13245.37511	12611.77193	2765.864223	2916.39534	2866.059556	0	14.66638697	8.758936015
5.13_881.1921m/z	285.6014276	288.6804323	272.8830869	172.3180257	175.9715851	203.5246116	157.9218096	205.9091706	161.704081	1468.379189	1622.136506	1569.313585	456.8010214	509.5454807	561.3928817	0	0	0
5.14_515.1398m/z	0	0	10.57027528	30.54505205	33.56647282	38.53821286	0	0	0	76.11898161	108.7299143	114.037517	0	0	0	0	0	0
5.15_353.0875m/z	7.05322477	6.017928712	11.20172333	33.44268977	16.37713371	32.23423221	0	7.853571199	0	462.4971353	503.1755492	466.8165181	0	0	0	0	0	0
5.16_331.0668m/z	0	0	0	0	0	0	0	0	0	0	0	0	510.7636293	535.8838762	547.5470239	0	0	0
5.17_175.0613m/z	546.3042808	538.0225746	602.2392198	606.3046128	674.0643784	689.894832	1009.288931	1093.951693	1103.592705	407.3391124	421.5359798	388.8293901	185.907517	178.7496142	186.204673	0	0	0
5.18_337.0931m/z	919.0419617	922.4544601	961.4892424	1836.163582	1898.628054	1899.373927	779.2626316	886.9849256	836.6409385	1285.720883	1391.397333	1367.005575	0	0	0	0	0	0
5.19_191.0564m/z	35.63906502	36.56621277	43.29394438	70.85980167	77.8751013	73.87678698	32.83656881	20.3892192	19.32865368	54.08219764	56.61110763	70.56713412	0	0	0	0	0	0
5.21_881.1924m/z	186.0266055	217.6189125	218.7429256	8.41417097	0	27.86520126	9.616302098	0	0	1701.288911	1842.774748	1733.852838	393.7867474	434.2986247	463.1010364	0	0	0
5.23_639.1351m/z	37.56651492	26.35743447	26.54104829	21.78772135	12.41215889	12.84706989	0	0	0	905.4402488	963.7758854	953.1298338	29.89082383	15.45748019	18.9992379	0	0	0
5.24_811.1715m/z	243.9060954	260.6281808	287.5638089	170.2128726	205.1531727	218.4352175	0	0	0	0	0	0	0	0	0	0	0	0
5.26_865.1977m/z	1004.985819	1011.626739	1087.017548	521.1275383	579.6837716	532.7126721	465.8502204	457.2816499	459.6934721	5595.466323	6314.572656	5931.469598	513.9914787	583.4570274	575.2651435	39.98106857	0	0
5.27_469.1928m/z	0	0	0	0	0	0	0	0	0	0	0	0	0	5.496794052	4.852047514	573.2146356	538.7791351	561.1777738
5.28_577.1347n	0	0	0	0	0	0	0	0	0	165.0358861	146.9200075	133.562299	0	0	0	1242.533603	1266.875674	1408.449533
5.29_327.0758m/z	0	0	0	0	0	0	17.67618875	6.417204471	6.24291997	0	0	0	94.24695626	95.49634748	84.95152162	0	0	0
5.32_168.9895m/z	512.1408946	496.3215024	441.8305591	331.9323784	352.8890683	323.4556553	588.6625366	524.7781157	485.3106848	642.3635965	635.6115615	613.3543599	590.7836708	528.9127077	418.6435975	568.6638591	462.2157643	565.1645024
5.33_933.2506m/z	0	10.35513872	15.33016514	205.0923297	215.1457749	202.9664864	536.9094507	517.3800057	563.3501678	26.70110997	35.33646368	23.86085536	0	0	0	0	0	0
5.34_365.9936m/z	107.5270961	97.99100857	101.1671182	0	0	0	0	0	0	0	0	0	0	0	0	0	0	0
5.35_317.0400n	49539.15077	49254.41427	50766.56796	5294.530694	5605.940848	5668.902022	769.1341089	765.7829197	825.4153942	929.7330733	958.2565644	877.6746723	1392.953771	1473.054067	1426.839434	0	0	0
5.36_290.0793n	15886.99287	15915.70205	16593.98661	10428.24874	11156.01816	11138.46535	10455.05476	10897.66181	11102.21813	45928.06031	49828.73344	48161.78599	24603.05087	26082.2232	25420.53885	227.2457138	204.996323	222.1965126
5.37_865.1972m/z	368.7392592	389.6753803	409.6821079	236.0121599	268.72728	253.3516004	202.9024935	238.7662474	264.5196442	3809.644638	3971.766034	3840.301545	349.4006086	400.5268614	401.7735627	235.2479212	255.4330937	296.0218462
5.39_881.1917m/z	0	6.117851313	0	4.935892914	0	0	0	0	0	435.0849269	473.5444008	435.0322637	440.551017	433.5953453	456.6738499	0	0	0
5.40_183.0300m/z	3760.885548	3806.616482	4260.206714	859.4580667	946.1307126	971.0989098	129.7401972	162.034588	156.4748349	44.30001211	40.94385731	45.00059495	207.1017082	227.7413512	242.7607958	7.021019709	5.98541557	6.950032242
5.42_609.1242m/z	64.75272471	78.11584705	79.0160618	76.82639617	118.5592765	84.05880311	129.8510481	146.6845732	127.6038632	352.1093249	367.0196245	353.3466133	410.9516879	407.2658082	446.8607983	0	0	0
5.43_593.1302m/z	38.38435816	43.30558037	26.04053051	26.91706235	30.69563466	29.8473686	14.25953047	7.582336487	18.97128105	230.3459936	226.0458086	213.8806443	0	0	0	0	0	0
5.44_349.1868m/z	200.4947097	206.8624485	200.0406249	132.0176839	126.0518143	132.6870796	97.66969929	108.9217081	108.694771	169.3957616	174.9492492	145.4435306	0	0	0	0	0	0
5.45_429.1439m/z	0	0	4.332020045	0	0	0	5.781382556	0	0	0	0	0	81.4826793	80.47684995	90.21154434	0	0	0
5.46_293.1242m/z	208.2378175	237.167026	230.9638958	170.5067172	158.5110278	160.6040304	203.4408279	212.7082	210.7892095	47.99534798	63.4980665	52.33257695	464.3070544	452.8570245	468.1451759	129.0784355	131.7769729	144.8664874
5.46_371.0983m/z	174.8320842	185.8408945	197.7624836	148.8897155	154.9247921	155.0336537	156.2032575	154.278028	157.9198188	18.15315642	34.95895357	14.34916294	223.5185581	230.6025127	259.4998046	0	0	0
5.47_720.1571m/z	0	0	0	0	0	0	0	0	0	0	16.28059506	9.090015682	0	0	0	150.3191965	216.2663854	190.3109359
5.48_577.1336n	48.89571267	67.82345219	50.96090048	17.69587926	15.88960212	7.08633954	45.85210208	43.91077077	27.8184931	3553.676115	3859.860889	3669.548781	35.06898847	62.76630518	62.26474054	91.76362509	59.00609977	105.7466508
5.49_594.1386m/z	24.62207768	24.88529965	13.42451979	18.19301638	23.50628003	17.49094965	0	0	0	1186.263911	1344.567599	1178.386573	642.7622701	647.7327066	690.4771332	246.0077942	256.9291357	260.1523716
5.51_461.1658m/z	436.2784923	432.6566517	454.9689368	320.002628	342.1542417	349.2850098	275.2271762	270.0062922	294.4660024	528.6512489	601.8620765	568.8167579	101.1845347	112.7841036	99.77513899	0	0	0
5.52_865.1976m/z	597.8481746	599.4112072	652.3602089	425.7671934	453.3966237	432.5466452	802.8230717	820.5936449	823.3774414	11399.25144	12394.27201	11943.12316	1153.125108	1184.681692	1156.528177	3640.241608	3565.670219	3942.374912
5.53_353.0878m/z	957.7819714	1031.46424	1080.011788	1343.400576	1481.248343	1449.779995	1004.814255	996.7731428	1025.615436	7734.510326	8405.935752	7732.67308	30.10252631	49.75726297	42.24081313	0	0	0
5.54_179.0349m/z	38.46390527	29.984359	38.02159843	49.05622901	59.91210928	44.37226259	22.12977814	30.219545	18.74966714	244.1354555	281.0876642	282.8080027	0	0	0	0	0	0
5.55_881.1919m/z	65.60373824	78.55960573	76.78166106	15.31441929	4.899206955	4.943708055	6.789761483	21.8256749	0	2536.609524	2639.122835	2464.184124	383.7704983	401.6173202	376.63642	93.6099551	84.99663052	75.68286882
5.56_371.0981m/z	30.7243102	20.35809594	61.92888256	0	0	3.696274884	0	4.196869193	0	0	0	0	5293.911734	5559.015106	5503.026931	0	0	0
5.58_495.9628m/z	0	0	0	0	0	0	0	0	0	0	0	0	121.3213183	129.5626812	133.6380859	0	0	0
5.59_453.1037m/z	151.4756187	167.4953193	172.5743839	0	0	0	0	0	0	0	0	0	0	0	0	0	0	0
5.61_349.1864m/z	0	0	0	0	0	0	0	0	0	0	0	0	375.1831235	390.6806451	410.3383868	0	0	0
5.62_701.9995m/z	133.6587257	159.6264251	159.861512	102.8730134	81.47314019	85.15684272	20.81867018	18.92058089	18.77030702	1257.897551	1302.184029	1096.460936	133.513323	133.2651708	111.4609883	0	0	0
5.63_1049.1974m/z	10.01883322	37.94845621	42.11514568	0	0	0	0	0	0	365.5653199	311.9556679	357.5825772	56.0583763	71.00484518	45.89510574	0	0	0
5.64_349.0599m/z	2620.019459	2702.398111	3010.14517	2185.612821	2477.737983	2324.759986	3098.069365	3512.29904	3394.351674	3959.824576	4236.471115	4040.545576	897.466487	955.74722	942.8353588	998.9750956	1092.518444	1116.917755
5.65_927.2011m/z	0	0	0	0	0	0	7.458716683	0	0	262.6064815	240.819444	220.4756775	0	0	0	0	0	0
5.66_1153.2602m/z	0	0	0	0	0	0	0	0	0	958.6345614	1022.207018	960.6758639	0	0	0	114.2152079	203.3235204	158.689634
5.67_161.0246m/z	7.391541778	0	3.633606538	0	0	0	0	0	0	190.9955997	213.4106306	179.565674	4.572466229	0	6.544987591	0	0	0
5.68_578.1423n	20115.30196	20155.2667	21561.44881	14978.01862	16473.72678	15740.50926	15923.04513	16987.4872	17337.83635	130985.3265	144472.0484	139427.8827	33599.86819	35640.74886	34163.33189	3226.373855	3075.073471	3503.080681
5.69_273.0404m/z	32.68120634	36.37876963	49.4246932	27.76209259	18.24526121	20.60383783	0	21.57027511	11.30606715	911.5080846	972.4090355	920.1204484	67.0883662	91.09446191	108.6823539	0	0	0
5.70_881.1924m/z	69.0464728	58.55420067	90.35686276	67.36352194	48.10302092	55.79163496	26.41769583	26.1683911	13.62085001	611.0590951	693.4963978	575.0456329	689.5492678	772.2894626	762.3021099	215.2542439	197.1755281	211.4179033
5.71_608.1010m/z	207.7541872	205.8131993	219.1268346	141.905421	129.7288832	137.0790382	45.15516979	33.68526831	49.92900099	860.3978098	921.5674113	894.222711	323.8743556	349.19496	378.7774784	0	11.01907063	0
5.73_721.1627m/z	0	0	0	0	0	0	0	0	0	0	0	0	0	0	0	212.8345716	199.1254858	171.4737732
5.74_863.1818m/z	0	0	0	0	0	0	0	0	0	163.4960792	117.9904395	96.34179628	0	0	0	478.8933128	538.5147463	674.7539655
5.75_865.1973m/z	245.9016746	236.7232114	224.3836242	195.6973891	231.5506465	209.0757375	312.5604947	350.3303691	325.8932346	4751.75672	5109.294619	4762.239066	1026.978464	1067.529073	1018.280887	8892.275719	8762.399338	9376.386691
5.76_465.1034m/z	37.67508873	16.8933511	28.47216932	442.881264	458.271257	428.5438777	440.640956	439.3527816	450.0239321	275.3607651	265.8939833	292.8163134	0	0	0	0	0	0
5.77_447.1117m/z	0	0	0	0	0	0	0	0	0	0	9.668834588	11.39028632	74.51632251	84.78733066	88.20722111	86.07861794	91.41546982	113.6160735
5.78_578.1423n	6367.119737	6574.03541	6815.37578	5236.586754	5311.572999	5420.939576	6115.524838	6308.121183	6399.916521	53511.05724	53127.37688	53693.44669	18116.07116	18773.92916	19707.41747	35484.77422	35160.92086	37978.33465
5.79_722.0566m/z	5.813627569	5.598466076	9.769163654	11.93297281	0	0	0	0	0	413.2084455	425.6393372	350.5628242	121.8662037	102.9428304	86.20368886	269.2109348	220.2390124	280.2061647
5.82_1049.1979m/z	21.03149198	31.39017308	43.43796937	0	0	0	0	0	0	731.4630438	866.4646766	811.5738089	306.9647399	375.0106223	353.4431763	0	0	0
5.83_457.0764n	25996.13748	25991.60687	27979.33875	15632.67671	16799.98664	16390.31268	6448.332846	6782.489984	6688.309988	2666.512417	2839.585474	2862.95771	6680.214868	7019.847115	6729.899912	0	0	0
5.84_945.1351m/z	226.2815837	246.6379229	290.3296686	117.9069905	124.5647073	117.0898693	0	0	13.90529405	0	0	0	0	10.44018809	0	0	0	0
5.85_379.1601m/z	0	0	0	0	0	0	0	0	0	0	0	0	258.2947013	254.2374455	295.5131978	0	0	0
5.86_795.1760m/z	115.7898436	113.5230059	123.1132972	78.60715052	85.93526501	84.57584404	0	0	0	0	0	0	0	0	0	0	0	0
5.87_527.2345m/z	76.37908103	65.54673482	75.47007407	23.18683188	31.41421228	14.15708003	0	0	0	298.8835607	287.9774457	299.5340355	0	0	0	0	0	0
5.88_1153.2596m/z	71.2409491	82.28845528	100.4306564	8.703523596	6.699775917	0	0	0	0	2556.105754	2807.580707	2665.356522	11.20028917	20.93139797	10.84848076	3246.571881	3034.221895	3197.193552
5.90_581.1508m/z	1624.654452	1647.257219	1668.503451	6903.612637	7361.520399	7161.633122	7943.922904	8221.649579	8407.261418	1012.70428	1104.281216	1035.114708	959.6118133	978.7468475	1005.506203	179.6836752	196.0780337	206.1950581
5.90_619.1296m/z	1146.040194	1140.527524	1228.079695	886.5714197	933.1324929	893.2813228	951.422489	946.6464638	1009.748095	428.0390858	451.7562484	404.347746	324.2813937	337.0414243	366.8950252	0	0	0
5.91_372.0660m/z	49.19566828	56.53670378	63.06332386	0	0	0	5.350294315	15.16425835	16.24266775	191.651646	164.838979	158.7256572	173.2078461	176.8070661	175.9776163	0	0	0
5.93_516.0977m/z	0	0	0	0	0	0	0	0	0	0	0	0	200.4258765	181.0481942	187.080632	0	0	0
5.95_387.1657m/z	151.4585119	147.8212957	166.2220757	98.73944706	84.27887154	89.65418055	69.72143016	73.14862393	77.67548787	0	0	0	1437.495362	1626.38628	1608.399387	0	0	0
5.97_864.6905m/z	0	0	0	0	0	0	0	0	0	0	0	0	0	0	0	400.367527	484.9429083	496.3257647
5.98_1153.2591m/z	5.868692289	0	5.56576161	0	0	11.29117879	7.433942304	18.60486058	29.53851085	1640.024264	1557.142111	1641.571244	187.5844743	208.3493368	194.619717	3276.654876	3553.36052	3830.62847
5.99_865.1973m/z	4735.72836	4775.764024	4935.619466	3460.699474	3631.553106	3670.026262	3829.060125	3917.762262	4056.193227	35752.03351	38687.93023	37965.04311	4662.627186	4718.306442	4635.983427	1545.248258	1651.874846	1820.822085
6.00_881.1914m/z	299.7215885	305.3269975	345.3908952	185.7382595	193.7019626	217.6092137	160.7171553	167.2582634	165.4151771	2607.391867	2768.725621	2697.146278	1257.233505	1247.922739	1282.05591	0	0	0
6.01_623.1404m/z	0	0	0	4.840189669	0	0	142.3814586	178.0183449	161.9092741	95.27627555	85.68677888	73.95233255	0	0	0	0	0	0
6.03_799.0603n	365.216625	326.6623525	396.7223489	231.1231373	201.1927288	202.623651	121.7158289	135.6873852	130.9391652	92.09682484	93.49455898	59.78102988	777.0042177	794.5182677	796.7444335	0	0	0
6.04_745.1404m/z	14078.71757	13974.11708	15210.4796	8945.388096	9644.633029	9368.437883	8370.69957	8446.122525	8741.977144	8470.738901	8613.190588	8158.599212	27159.16243	28529.32592	28272.6719	0	0	0
6.05_793.1254m/z	40.18427457	53.96110785	58.51698401	18.41353495	23.00656589	38.69122644	8.616136881	32.20304452	0	0	0	0	152.9445877	173.7596758	159.6555648	0	0	0
6.06_402.1515n	44.43412593	46.48440842	52.49002543	49.6062977	28.99767992	58.09751143	310.6374439	295.3523045	411.3561104	500.2764482	566.8407873	458.887743	172.0566282	163.4990465	196.4006046	2845.543392	2734.567557	2904.97584
6.07_327.1091m/z	19.35527937	32.80111596	22.82733267	10.91364149	11.54028201	3.858080552	0	0	5.72425519	0	0	0	71.79149958	72.78652813	57.60327977	71.87651483	70.148723	47.49462478
6.08_611.1614m/z	3834.748083	3861.793004	4098.443334	14576.27666	15611.45692	15326.47231	15300.66574	15992.93557	16239.69377	2108.157831	2295.844672	2164.096702	64.86327508	94.93881729	95.76367965	0	0	0
6.09_787.1930m/z	0	0	0	55.75892392	61.08871628	44.80725083	462.7238308	496.1517938	520.3693987	0	0	0	0	0	0	0	0	0
6.10_684.1032m/z	285.1502703	307.1824132	323.7859113	130.8392029	148.5496383	133.9393484	4.848901498	0	7.55969608	0	0	0	34.67114264	59.07375768	50.98386345	0	0	0
6.11_684.6046m/z	156.973828	146.056132	194.8927871	58.27625173	65.47438414	64.50880812	0	0	0	0	0	0	10.52240314	33.84364091	11.86298974	0	0	0
6.12_305.0708m/z	19.77351767	8.056785748	11.56814088	29.79005964	25.80618422	20.86905457	20.66073874	30.13441417	29.02199255	29.3578318	14.14788933	30.05845982	25.31205671	9.61818785	19.19666178	38.3301658	44.03006638	47.26225786
6.13_329.0902m/z	50.39092042	25.62819652	46.14624685	307.7315219	346.6822106	296.6387993	155.1296062	260.6088434	297.9108548	0	0	0	1338.38321	1298.40487	1302.365402	72.75538331	117.7685393	129.9920956
6.14_337.0928m/z	741.3136874	704.4173327	756.5365033	1016.513515	1057.699676	1058.641496	542.6248989	599.0118247	609.0287858	3242.043455	3266.248382	3160.846926	0	0	0	0	0	0
6.15_1008.2196m/z	0	0	0	0	0	0	0	0	0	0	0	0	0	0	0	1725.927883	1777.590354	1982.448178
6.16_595.1661m/z	3241.694819	3177.408669	3464.955121	13114.49721	14142.5324	13924.50511	13733.80155	14532.75063	14807.19122	2221.142095	2312.726445	2305.506264	207.176204	269.7070234	295.0624251	0	0	0
6.18_694.0835m/z	0	4.248501513	0	163.6799512	152.6094015	136.7955205	124.9880138	90.99542911	101.2847797	0	0	0	0	0	0	0	0	0
6.19_387.1656m/z	238.3931691	264.3543438	279.4494164	158.8710474	178.4209886	169.4408993	181.8300621	176.4997947	198.0463841	105.1096301	132.5557712	95.23598324	945.7045755	894.2636667	933.354064	0	0	0
6.20_521.2028m/z	0	0	0	0	0	0	0	0	0	0	0	0	14.08441533	28.48050179	36.08995286	350.463735	321.6634458	356.970983
6.23_864.6910m/z	0	0	0	0	0	0	0	0	0	193.8257353	191.6463887	170.4271937	0	0	0	1855.9836	1841.543853	2045.95983
6.25_775.1503m/z	7.511511837	0	7.823280738	26.8117949	49.69403529	20.39536964	1103.989084	1176.363547	1161.879478	261.4125764	285.1490784	272.0060345	1520.055739	1618.370974	1560.960879	0	0	0
6.26_720.1575m/z	0	5.767032358	0	0	0	0	0	0	0	1455.309339	1572.739165	1463.670705	0	0	0	2966.048521	2986.87417	3148.264153
6.27_290.0797n	118045.8606	116532.5851	123416.6919	136743.902	148697.6991	148195.5484	152878.3155	162694.7165	168791.5802	285077.9296	307802.2173	310200.5855	245128.5349	258955.4159	248523.4099	34650.65429	33881.42626	37114.43867
6.29_524.0945m/z	0	0	0	0	0	0	0	0	0	0	0	0	54.82725579	49.09450303	33.33324042	0	0	0
6.30_800.0666m/z	238.3407006	251.6966886	207.2106147	284.6174097	274.1427494	242.8616442	288.6260029	266.5546665	227.2644119	326.8696731	301.3272269	306.3411365	213.3927029	213.5112314	221.3712131	0	0	0
6.31_761.1344m/z	65.59238208	75.31375017	85.67356019	88.01082327	98.48420603	82.95713679	85.21474346	32.64819263	89.00919503	116.9742781	154.8716791	167.261576	29.13656032	27.29324825	62.01895633	0	0	0
6.32_382.1833n	0	0	0	0	0	0	0	0	0	0	0	0	317.9349557	309.8787618	337.1021539	0	0	0
6.33_1065.1929m/z	27.83978328	39.23876651	66.25461608	0	0	0	0	0	0	824.1935872	879.2371291	848.6727453	482.0334362	465.3334605	522.7380554	0	0	0
6.35_915.1634m/z	839940.4293	832810.5351	880679.6172	657466.3822	707931.3503	701058.9117	718414.4127	752873.9919	776355.9656	214272.7755	227033.5464	221571.4773	94815.5008	102972.0696	105571.2633	0	0	0
6.36_1000.0728m/z	187.3477162	190.2038714	118.9080753	145.1105329	143.5588324	121.5657784	237.3158967	181.8054027	186.1071349	132.6992721	91.41242914	52.4450469	55.7931511	69.01229805	46.02191653	0	0	0
6.37_925.1098m/z	189.9078126	190.222292	201.5059364	154.9735713	134.1750518	146.3585711	139.4308202	143.2584482	132.5625609	18.40338991	14.98613703	11.69634314	0	0	0	0	0	0
6.38_1004.0485m/z	254.1056873	221.5088072	158.1816434	283.1147054	211.7945026	165.4774183	408.7116355	256.1426556	240.5029722	382.2850932	360.743527	385.1599123	449.750635	354.293598	312.7834314	0	0	0
6.39_763.1903m/z	79.9928829	121.6430572	164.0763188	106.4908966	147.7217107	140.8426335	224.650901	256.5236058	263.2878703	12.59328415	33.21482837	42.71822428	0	0	0	0	0	0
6.41_337.0930m/z	5369.508922	5309.759051	5422.734692	5661.512618	5806.392024	5718.648174	2275.496675	2340.254853	2265.692693	7783.363261	8092.508854	7969.455011	11.43213198	7.11328928	5.057075583	0	0	0
6.42_463.9548m/z	53.35575404	36.74564047	16.51427732	77.29832077	50.88341583	59.78386035	5.540348932	0	0	157.4847026	128.5474913	130.2836141	0	0	0	0	0	0
6.44_730.1486m/z	1229.027901	1213.708053	1310.579948	824.8021575	951.9485946	853.7781353	293.4106395	249.3552262	280.8815236	20.90840183	53.21399069	24.84315042	200.1349898	221.8949695	217.1369768	0	0	0
6.45_579.1488m/z	0	0	0	0	0	0	0	0	0	121.0435152	71.40964745	106.8281138	25.48507853	40.0846646	66.88110274	114.1069148	99.59223557	98.59477232
6.46_388.2094n	36.25097007	45.837309	46.48166746	84.11515471	115.9316652	96.62719164	1097.102829	1086.377745	1096.646549	477.7447929	491.0299257	485.5289134	408.6643051	405.1710576	429.56471	9.929272135	0	0
6.48_625.1764m/z	45.0292832	54.41304502	66.51730927	222.4799811	256.4470711	249.0417932	60.64769976	83.25302891	77.09426231	248.1235114	258.2732769	265.6083076	0	0	0	0	0	0
6.49_863.1814m/z	202.0219367	183.4764198	199.6282065	137.7369747	149.4489501	112.2392745	172.6170967	163.6516916	215.0116507	3025.215146	3087.786371	3103.905911	525.0308502	588.7090392	594.4072066	2651.376396	2580.342464	2955.351894
6.50_954.0849m/z	0	0	0	0	0	0	0	0	0	253.4141375	263.0954509	203.0795261	0	0	0	174.6721664	117.2791527	141.625978
6.51_593.1294m/z	86.1102666	97.8932886	106.6829391	99.56872904	89.80576126	88.96544409	53.07737271	51.38769293	65.69924685	213.599402	228.1605167	257.8327025	332.9094405	342.8703333	368.6929987	0	0	0
6.52_584.1228m/z	0	0	0	0	0	0	0	0	0	178.6579469	256.5548176	249.7650972	0	0	7.344041883	0	0	0
6.53_577.1338n	1580.859229	1601.528897	1699.7652	957.5493978	1001.790864	941.0414634	870.6110351	761.3097499	871.2716433	17967.62587	18940.9015	18413.33877	952.0286259	1101.824209	1147.42205	5463.391027	5775.932542	6592.086538
6.54_720.1572m/z	0	0	0	0	0	0	0	0	0	1166.247263	1296.93669	1248.070911	0	0	0	1453.002994	1378.076036	1481.623951
6.55_1008.2211m/z	0	0	0	0	0	0	0	0	0	33.85030758	45.75404327	24.9425236	0	0	0	1396.096435	1381.695869	1541.812096
6.56_745.1401m/z	449.05105	469.3911051	483.8984125	288.0101662	312.7595422	258.2367829	210.8520116	219.4955287	212.979531	528.0253743	550.2155788	567.6567342	127.9609259	167.9058064	165.6336352	0	0	0
6.57_329.0681m/z	82.85629465	95.84453281	76.34884084	269.6739794	364.3099442	330.3879359	281.6486314	281.0075582	290.3426578	0	0	0	8.302778992	20.57566335	26.00701126	0	0	0
6.58_125.8732m/z	45.64392224	39.26416196	24.70758827	90.93380404	68.73363477	61.5541176	192.0837772	145.554146	135.2208951	134.8923737	137.8979571	96.43118475	156.5779685	126.8350835	71.55703249	267.9340257	167.9647363	237.6059477
6.59_441.0828m/z	514.2500054	524.5358337	541.1965823	0	0	0.743680842	0	0	0	0	0	0	0	0	0	0	0	0
6.60_141.8682m/z	29.47993088	20.13397058	3.82544588	63.35624307	33.85671203	30.01409422	144.3676169	118.0770816	109.159768	84.27377722	100.4313217	101.4188356	136.0838042	80.57955076	53.3194806	182.1306229	108.2623747	160.9707485
6.61_551.1404m/z	237.6377035	234.0545024	256.5726343	1000.858654	1038.85898	1048.016622	1175.047414	1290.134539	1307.81972	86.24892335	69.60692602	104.6247349	233.481979	212.2344043	207.2114807	0	0	0
6.63_318.0478n	20023.05817	20544.33804	21621.77499	5553.207986	5946.428682	5840.325959	1234.03686	1250.317079	1242.511277	1313.763431	1367.493275	1300.329593	6816.90606	7326.850566	7039.157197	0	0	0
6.64_1152.7525m/z	0	0	0	0	0	0	0	0	0	0	0	0	0	0	0	436.2201827	557.9598811	413.7751142
6.65_682.2475n	2.981735582	6.613302018	6.545242888	0.039531022	0.128820102	0.051168879	0	0	0	447.8578789	497.6651756	566.275687	15.75546586	11.40196589	10.3178821	0	1.574296555	0
6.66_787.1929m/z	2317.034335	2428.171779	2499.391961	2133.290083	2272.173264	2243.267123	1095.054573	1120.517615	1090.605504	1554.545798	1633.61105	1609.214181	949.5435165	1045.892489	1004.119368	0	0	0
6.68_761.1350m/z	809.968821	866.2589215	892.691838	697.7466656	750.7732657	734.5965804	784.3474298	749.5824258	827.9829599	624.9581273	676.5786491	661.9739044	1487.269009	1564.281436	1515.715634	0	0	0
6.69_791.1458m/z	0	0	0	0	0	0	0	0	0	381.8737163	334.537786	362.6314884	0	0	0	0	0	0
6.70_897.1513m/z	34587.48373	35143.12333	36531.26549	16941.94626	18001.57039	17933.0961	7145.409782	7284.670014	7434.953895	3246.782992	3426.127096	3373.85147	10324.33195	10853.59864	10642.89823	0	0	0
6.71_1175.2404m/z	0	0	0	0	0	0	0	0	0	183.112295	283.3012283	249.966993	0	0	0	176.4022924	193.1758821	205.4592393
6.72_619.1287m/z	181.8497439	167.3257292	198.4964871	106.074446	96.01857585	103.4060708	69.09202255	71.02290752	76.09442975	10.93810268	0	0	8.615617062	7.909469021	0	0	0	0
6.73_387.1658m/z	0	13.27949338	0	12.9879625	21.19763859	5.395258019	34.18473504	30.07373807	38.21547007	14.32064255	43.32724829	21.67681684	341.7009262	365.9895401	384.3265286	32.74457482	22.12313572	22.12182228
6.74_137.0244m/z	138.8857728	148.7488408	146.1585765	83.28846751	92.50825927	98.99372179	0	0	4.220218118	105.5324775	106.8286624	106.5773991	0	0	0	0	0	0
6.75_516.0977m/z	32.33364534	44.82461945	48.1354372	0	0	0	0	0	0	74.05470198	63.12099206	65.04127352	65.75867202	77.40542141	48.4131324	0	0	0
6.76_1033.2029m/z	354.6296271	325.2224364	371.167029	5.134547548	5.178753121	0	0	0	0	477.6756218	455.1189382	480.409171	357.1093032	378.0828474	461.6652409	0	0	0
6.77_581.1509m/z	64.85422762	60.97639813	66.71042808	259.8917353	298.8857898	299.3709277	187.2762083	213.12129	209.6128113	0	6.496771605	0	0	0	0	0	0	0
6.78_729.1455m/z	19844.74067	19832.72292	20775.39091	6551.668749	6906.839449	6768.376454	5550.801748	5886.740498	5920.996775	26518.29809	28085.29416	27958.6651	102692.2007	109157.5118	108016.9706	0	0	0
6.79_847.0819m/z	4.671569142	15.677855	18.08833922	0	0	0	0	0	0	1.186502228	0	0	504.0533469	438.8015626	468.5415451	0	0	0
6.80_785.0819m/z	3216.368898	3205.549663	3103.313395	203.6334847	215.3406554	205.1342181	181.3601826	207.3278945	202.1488737	284.7581048	322.4180134	330.8938451	649.0813524	638.9134456	652.1892039	0	0	0
6.81_392.5395m/z	749.9150434	760.6089233	749.564563	8.714775956	0	0	0	0	0	0	0	0	0	0	0	0	0	0
6.82_927.1606m/z	259.0228213	280.9301433	293.3829339	250.0366938	299.132848	304.1268705	110.5361725	131.6024103	86.58679114	0	0	0	365.2458406	386.9992018	427.079863	0	0	0
6.84_787.1916m/z	59.21349582	63.71305528	74.79500848	193.7216475	176.9979735	164.5933755	403.7312514	394.5551502	398.3133645	483.9043288	562.7643789	551.7514795	21.97311919	22.68976602	22.52666054	0	0	0
6.87_879.1785m/z	0	0	0	0	0	0	0	0	0	96.81282362	130.8474673	118.5792171	0	6.092620798	6.404341088	112.2950436	189.4365563	157.104481
6.88_759.1556m/z	15.41705012	14.29446449	23.41783313	39.59560049	44.9771359	18.4375519	53.6522096	47.53776406	97.10802825	23.15991586	12.2839775	0	1032.193365	1091.837129	1097.765931	0	0	0
6.90_1152.7539m/z	0	0	0	0	0	0	0	0	0	0	0	0	0	0	0	227.2865859	259.5142807	187.7084894
6.91_563.1403m/z	615.4781118	614.9859022	707.3411325	2077.139241	2210.638051	2144.134082	7331.511912	7578.003799	7664.290187	1456.580168	1523.197779	1482.823502	1982.891297	2088.202236	2100.484768	508.0087853	509.4957498	517.2459564
6.92_321.1554m/z	0	0	0	23.15388618	25.13211516	32.62598897	97.121001	87.46275157	89.02156129	34.09037096	23.81794921	34.14803394	0	0	0	0	0	0
6.93_625.1405m/z	2263.256849	2312.252058	2513.89862	5977.892909	6338.403774	6183.202769	15387.73982	15835.14564	16441.86739	7803.9756	8284.678947	8095.251442	458.939697	462.8688496	504.6073755	0	0	0
6.94_864.6903m/z	0	0	0	0	0	0	0	0	0	1143.56145	1314.123787	1275.453624	0	0	0	4138.613976	4249.36778	4399.486361
6.95_901.2602m/z	0	0	0	0	0	0	0	0	0	0	0	0	299.0225224	342.5964216	340.7288596	0	0	0
6.98_577.1340n	386.3639714	426.4609617	496.4520826	322.1167798	306.8290383	266.6468944	127.8573382	178.043569	171.466788	7521.007105	7661.258086	7659.24981	431.094134	432.8447884	501.3453182	3306.334699	3511.726392	3701.438845
6.99_447.0926m/z	0	0	0	4.969521879	5.84484967	0	87.23496874	85.24918917	92.7787436	82.25027516	59.83330184	62.08396277	0	0	0	0	0	0
7.00_759.1547m/z	101.6741677	89.27427756	113.5889777	160.3922603	152.4636672	161.795485	365.086363	389.7893044	385.6107385	279.55186	315.2475162	340.0109583	1689.480995	1812.828403	1820.605991	0	0	0
7.01_849.2023m/z	66.73724321	79.12424771	55.13443541	56.93976002	52.32207407	51.41410738	30.7394638	23.91967615	35.14883955	639.6628154	637.4278204	636.5663725	174.8202425	201.0990758	193.23836	90.22566629	83.43906945	89.55964159
7.02_480.0900n	2955.692862	3088.234038	3291.75429	9607.428326	10162.84107	9798.323095	18061.67495	19891.2691	19800.13636	5711.015492	6284.084977	6188.092035	1273.797259	1319.833328	1225.200131	0	0	0
7.04_593.1109n	459.6506237	500.2236844	486.9538621	120.8651971	131.425471	113.4640236	68.39699472	43.51100474	32.09414103	155.888327	235.2242824	201.7427212	424.6412373	499.0548416	516.434362	0	0	0
7.05_1049.1974m/z	430.479488	458.5595724	439.9975411	0	0	0	0	0	0	1049.971368	1214.527064	1173.053035	935.2790831	1091.704211	1012.165975	0	0	0
7.06_445.1130m/z	6.732885307	22.41507079	17.17223849	0	5.735122266	0	0	0	0	0	0	0	102.8474973	119.3519707	104.6558412	0	0	0
7.08_745.1394m/z	109.1563226	106.1418746	142.0951322	0	0	0	29.32192119	8.210435062	37.73049568	244.5532627	240.03839	272.4689945	222.1428024	291.3124198	242.1947792	0	0	0
7.09_775.1506m/z	14.24390853	22.24467468	14.38889035	94.66381784	104.6712473	94.83811642	678.0178607	654.454896	706.5794436	116.5160832	150.4223338	126.8240931	13.29960594	18.48681757	13.49455574	0	0	0
7.10_416.1677n	1069.065111	1026.015486	1118.83879	567.3411504	623.9867107	606.9208047	1974.991317	2118.123451	2195.389751	220.8605087	242.8556588	217.3877078	4178.173436	4361.811697	4353.576035	5.957829358	8.044470233	0
7.11_480.0900n	3481.527448	3473.608957	3707.635207	14538.65238	15942.21081	15296.4354	40484.24895	43220.21835	45858.78545	8644.931081	9366.694987	9370.194462	1287.395035	1430.959194	1346.930827	0	0	0
7.12_871.6806m/z	0	0	0	0	0	0	0	0	0	202.0837578	231.9181769	228.1490161	0	0	0	258.5869469	209.551558	273.2456739
7.14_341.0908m/z	16.09796386	12.47397341	25.86048319	54.72588411	55.47378189	74.96027535	144.2319912	145.098504	158.9587707	0	0	0	5.57665708	5.623850505	0	0	0	0
7.15_613.2131m/z	6.281629986	0	5.809948722	15.51308088	4.308382364	0	10.00573607	5.710270648	8.149789707	111.602873	104.7984912	121.755388	645.1650501	653.1079477	654.0757071	0	0	0
7.16_411.1310m/z	0	0	0	0	0	0	0	0	0	0	0	0	0	0	0	99.63671461	108.2657037	73.36438107
7.17_901.2596m/z	0	0	0	19.41263351	18.14329766	25.21111285	0	0	0	0	0	0	757.8910159	840.4721806	826.0978844	0	0	0
7.18_849.2022m/z	107.9186895	121.2969279	152.0351273	116.3445883	91.91431325	106.5142853	76.62403076	42.47245311	79.25249702	940.4863241	957.2615469	947.5502537	248.8285623	290.5192443	289.7357083	99.86954712	95.85043261	98.76464971
7.21_771.1981m/z	858.5098762	821.7565362	865.827105	3535.577512	4071.113324	3776.617405	7036.743531	7059.709703	7668.978552	4134.649338	4438.63861	4360.289172	5265.773141	5480.149972	5449.268633	0	18.9007719	0
7.22_1007.7141m/z	0	0	0	0	0	0	0	0	0	53.11204124	62.52569545	47.96884949	0	0	0	364.4133827	402.9988387	326.686711
7.23_1008.2197m/z	0	0	0	0	0	0	0	0	0	3529.084109	3931.427635	3510.094466	9.688049038	0	0	10312.62024	10406.7458	11167.56032
7.24_1015.7104m/z	0	0	0	0	0	0	0	0	0	41.259004	63.89015987	12.6009867	0	0	0	505.0961338	426.5418239	458.5365173
7.25_745.1407m/z	22.26342349	21.68798097	32.44807308	0	0	0	10.04137529	15.56561355	13.76706364	128.0135983	81.88013938	94.77082011	123.2365347	115.7576063	148.1717006	0	0	0
7.27_925.1809m/z	84.82744656	90.49642878	80.44474661	101.6356223	93.23656999	94.24319904	32.7460868	35.95981137	50.67239141	14.93843918	34.80735599	0	0	0	0	0	0	0
7.28_729.1454m/z	229.342968	231.2574594	256.4364132	109.2941972	133.0937639	142.8556569	0	0	0	60.40297483	65.89545831	88.78781198	36.15501246	68.20131454	65.98022918	0	0	0
7.29_615.2290m/z	0	0	0	37.67000001	28.97901326	26.50014977	121.8962761	127.4995231	125.6771718	197.9551011	219.28581	223.1278525	280.0831111	280.8209914	264.008121	0	0	0
7.30_917.2556m/z	6.834154029	0	9.194625621	174.5008915	184.9592394	188.9392557	1217.940225	1191.594135	1256.987694	438.8917851	512.1690149	423.0090578	0	0	0	0	0	0
7.32_579.1703m/z	8.918658237	8.038614616	4.290586915	120.9949674	118.3979914	107.823804	94.89009519	91.6372318	96.1647287	37.91260638	36.08426742	10.41500908	0	0	0	0	0	0
7.33_641.2073m/z	16.3419401	32.97173108	35.08131246	133.3178575	160.2057838	156.8900238	486.9073289	512.1097837	514.6658458	61.77245653	59.16690779	65.51281626	68.74511508	38.61356291	99.87531028	12.45640246	7.739665558	0
7.34_593.1499m/z	704.7549371	654.4514022	743.4857576	2602.926434	2784.745344	2712.873001	8567.528892	9087.343779	9183.974645	1765.398367	1889.237794	1739.678106	1287.479628	1354.496095	1334.504168	0	0	0
7.35_1151.2441m/z	0	0	0	0	0	0	0	0	0	227.9673207	260.8838652	270.0525573	0	0	0	350.1062043	396.1563754	339.6701752
7.36_771.1983m/z	4101.253132	3995.225905	4303.923984	35900.9963	38393.1171	38679.71622	63812.34939	70437.3517	66819.84618	16851.14186	19108.63981	18467.47014	8014.11436	8648.028872	8863.706842	71.15722461	92.13649314	114.8412673
7.37_739.2077m/z	0	0	0	0	0	0	0	0	0	0	0	0	880.8890588	973.1413882	992.3653757	0	0	0
7.39_866.2003m/z	1363.230745	1350.305216	1426.542026	903.6637456	1039.054491	978.1781534	909.8102956	928.7441374	989.6753885	10325.84411	11302.2465	10795.09758	1546.854155	1554.931755	1659.952123	475.6914663	478.8252168	474.6576095
7.41_1065.2504m/z	0	0	0	27.0112325	13.91722629	14.31577103	309.5255007	299.6301054	296.1147762	0	0	0	0	0	0	0	0	0
7.42_472.1008n	45457.54202	46570.55602	48904.66213	56692.41403	61173.42447	59450.46024	102690.5578	107301.7233	111995.2321	5685.311922	6249.285158	6235.10557	32283.34342	35005.74526	35401.53388	0	0	0
7.43_503.0830m/z	171.7749637	179.5351454	181.5690473	235.6507378	244.7382329	220.0212833	402.0575568	395.3577283	437.3068085	0	0	0	118.2093024	121.4117313	128.3753335	0	0	0
7.44_633.9318m/z	323.3564175	262.7029343	221.5956375	366.9574322	271.1524218	265.9488343	528.1399737	383.06249	401.1080506	0	0	0	159.3661478	190.5718051	183.6981334	0	0	0
7.45_1031.1882m/z	16.26010843	14.64531797	21.86179056	12.68903456	12.5268759	8.997786821	17.67371642	10.60949184	16.780253	0	12.75766742	0	361.7000873	385.7865253	370.4017884	0	0	0
7.46_435.0601m/z	8622.031222	9430.835394	8990.680015	6264.548184	6807.116236	6543.120526	4339.46228	4097.376574	4674.876644	3471.64256	3869.498605	3641.136927	368.1208159	410.0738775	409.0702852	0	0	0
7.50_441.0816n	20681.6604	20249.11459	21422.8412	6749.154697	7283.664507	7071.809203	2592.913664	2692.168731	2819.161501	3377.190645	3714.475557	3588.732644	14345.14935	15490.20639	15325.58766	0	0	0
7.51_934.0669m/z	253.3816506	191.2869125	177.1987821	27.17073336	10.01650342	0	0	0	0	0	0	0	161.1363462	154.5880985	204.6006134	0	0	0
7.52_729.1447m/z	168.7086359	124.4753562	134.6371206	5.55223868	25.89813857	35.6307595	0	0	0	19.55181379	19.67902421	8.272968116	101.4928575	124.4885268	145.6107256	0	0	0
7.53_1017.2087m/z	232.5022109	177.103312	216.2253458	109.0755915	122.9609478	105.2720828	0	0	0	13.54517773	26.3133433	15.96089325	207.0200559	203.9620535	260.3962686	0	0	0
7.55_561.1397m/z	52.45789277	43.43440915	64.17198742	37.53270069	32.28850586	43.23089497	90.93487254	83.62313573	73.21215554	411.2526458	433.1463227	414.936742	7.525168516	9.769836384	10.64045403	0	0	0
7.57_157.8631m/z	157.9153464	137.9474117	103.8193634	164.1655894	148.8343326	134.7224088	233.0206798	195.9466223	194.4428343	202.1762823	223.9206391	193.9352999	247.7415427	203.9798929	148.257697	274.0453278	207.2168397	217.1588851
7.59_901.2608m/z	217.6791194	219.9928233	244.2174695	612.4332812	678.9040471	648.0975535	647.4128705	678.2616608	676.7122299	0	9.2766163	0	101.7102564	86.43732429	82.2585075	0	0	0
7.60_1169.2181m/z	563.1632325	536.1514904	552.7003703	213.4374526	214.5015245	212.3168183	0	0	0	16.74841138	10.09741651	19.44594066	200.534775	218.1049884	191.1213117	0	0	0
7.62_745.1402m/z	631.4386678	652.0311915	702.6558974	459.6077895	485.4461935	465.8034923	305.0851159	349.4739268	316.97316	269.8635159	295.0378572	270.2630896	1507.396296	1663.373408	1529.736053	0	0	0
7.63_564.1488n	2307.516978	2337.631593	2409.738526	1341.092515	1536.198739	1383.780438	1517.942166	1680.364033	1615.760878	467.9805743	694.0218341	629.0831957	1427.205401	1576.351033	1445.866299	0	0	0
7.64_911.1664m/z	185.0439151	219.0164941	228.2717067	188.3183982	199.7040854	200.0387444	29.7412478	21.96868103	52.17696267	0	0	0	183.1781181	233.3267767	226.6136757	0	0	0
7.65_411.1326m/z	328.9591083	334.1937816	364.5006006	186.7434215	195.4774422	209.6669071	224.4004318	275.7663874	246.9825406	995.707348	1027.478916	1140.570899	0	7.706924103	0	0	0	0
7.65_465.1037m/z	1416.199577	1425.752716	1423.774905	1640.195341	1665.422721	1733.41666	542.0132441	572.4874066	561.6691352	481.8171234	507.076575	488.8326956	42.78808211	14.3515316	45.94263196	0	0	0
7.66_477.0674m/z	1618.719929	1598.127273	1648.953881	275.6509631	290.4604423	282.9830612	110.9079564	119.9250228	115.8123558	5.803143026	0	9.909618625	0	0	0	0	0	0
7.67_623.1608m/z	0	0	0	3.770004553	0	0	0	0	0	0	35.59690135	18.4490391	1177.787433	1188.044953	1202.565982	0	0	0
7.68_577.1551m/z	725.9551986	730.1816977	785.1001311	2738.827677	3013.315442	2860.112061	9587.302308	10010.70787	10454.74177	2444.137426	2542.676247	2461.878225	1009.519382	1047.976296	1064.740109	0	0	0
7.70_609.1450m/z	2897.12868	2886.522343	3032.895501	9697.461104	10422.20357	10213.74629	16602.23208	17402.95635	18465.5347	9831.16882	10674.29622	10351.02389	7722.685991	8166.16054	8177.782876	0	0	0
7.71_300.0271m/z	0	0	0	47.31661286	44.88650199	42.08204092	83.28648462	91.41545197	128.5283603	15.0775276	0	0	0	0	10.40875127	0	0	0
7.72_755.2033m/z	4197.05341	4089.67825	4461.079794	3094.453163	3322.110759	3253.896162	908.8812585	980.2066969	1039.447798	79.42149859	103.0728146	88.31823595	13371.40825	14672.25149	15036.32181	0	0	0
7.73_866.2003m/z	155.1487291	153.905768	140.468195	116.8294255	126.4468021	126.4402179	60.83907968	93.26742604	85.813625	1497.672711	1507.742916	1507.258232	224.4626731	283.744055	267.5594416	324.0183306	297.05321	343.929756
7.75_743.1605m/z	37.3620533	37.95061871	40.23774398	40.45558966	49.7702135	33.54981946	15.62904818	4.57933181	8.461103956	0	0	0	1436.498668	1538.362098	1512.250355	0	0	0
7.76_729.1443m/z	261.2772629	259.4696923	292.7815772	190.0207389	190.7943995	149.0876649	99.69485541	125.5077003	93.5856953	229.0409735	219.2266236	252.0810145	310.6778023	283.4020213	328.01422	0	0	0
7.77_464.2250n	0	0	0	0	0	0	0	0	0	14.64866056	29.00932261	44.14847002	1720.694598	1802.722474	1779.233011	0	0	0
7.78_660.6130m/z	412.1087213	457.5360045	471.6660993	60.09208477	47.90308884	73.77854584	0	0	0	35.45652208	57.04502088	31.5211839	277.1518057	296.4605186	316.0897775	0	0	0
7.80_1070.1195m/z	0	0	0	0	0	0	0	0	0	0	0	0	356.1259255	381.9339481	344.495266	0	0	0
7.81_1033.2009m/z	76.93165197	83.12133117	97.73159871	5.553600307	0	0	0	0	0	162.2504016	143.1956218	122.279004	948.562396	970.0231857	1002.269634	0	0	0
7.82_577.1352m/z	813.2273087	787.3622757	832.1668561	674.4778072	722.624056	704.5053636	901.6070347	951.1105652	940.8901505	6590.147729	7005.544291	6741.635914	2465.832384	2575.677135	2520.851593	3438.208233	3320.68148	3751.307134
7.83_567.9458m/z	1102.161938	994.5553957	693.1273469	1073.350409	834.8527904	784.2964547	1375.616723	1146.84923	961.0751873	1054.148263	1013.769486	899.5058389	1589.217395	1227.243646	995.0990305	0	0	0
7.84_745.1401m/z	677.52608	674.5755688	719.3294827	433.0038004	439.762847	434.8140034	310.7931901	332.9621281	333.7414181	170.9017794	214.5893369	175.8422756	1218.50092	1247.518475	1196.41727	0	0	0
7.85_972.0595m/z	682.5578953	534.8934878	429.8197554	631.2878548	495.9221007	485.7050731	678.892327	560.1475662	625.3001047	282.5578534	370.1921447	249.3208087	807.0363362	640.9656474	577.2143043	0	0	0
7.86_442.0903n	603409.0814	598234.8453	631113.6952	403286.1685	427927.6738	430983.1782	374114.8072	399661.8302	406052.9188	134502.4179	147695.7389	143840.6541	463810.4806	485946.8125	468095.6318	238.5551595	235.0898822	239.180452
7.87_244.0702n	54662.19789	54426.14986	56303.70577	36405.00917	39937.93841	38758.91859	33556.0474	35719.25677	37714.52668	11460.15186	11992.68296	11720.9224	40816.84511	43725.25478	42144.65821	92.15454734	76.24832408	95.48885361
7.88_561.9846m/z	263.7206364	230.3305478	229.7726832	299.7328963	199.5996612	237.8147543	363.5554174	339.8497218	231.0206989	228.2764601	226.8173352	174.2927301	498.5494358	436.9992508	327.6975292	0	0	0
7.90_891.1937m/z	89.14202398	101.2012062	127.7270063	114.1228701	97.06527535	123.6453197	12.17406652	0	0	0	0	8.231844353	0	0	0	0	0	0
7.91_263.0593m/z	0	5.319430321	0	0	0	0	0	0	0	0	0	0	0	0	0	402.9800834	425.1612702	458.3943997
7.92_739.2087m/z	100.1886255	100.0576519	115.3141482	156.7307855	161.8484294	197.6825805	144.3461523	149.6336286	164.4111362	20.07613295	21.54578317	9.396225284	280.3092956	298.0592056	293.5190201	0	0	0
7.93_609.0885m/z	2099.74252	2128.386033	2237.941114	1945.131739	2001.47598	1940.594771	1261.899409	1358.334192	1337.39094	319.5408942	309.2155049	285.6528674	12.13559448	10.36709328	17.44502431	0	0	0
7.94_652.1318m/z	176.8550001	194.2914636	208.6903632	26.05316381	23.30525839	13.41149049	0	0	9.435428591	297.4472409	261.3999328	257.213427	1388.958781	1379.661879	1336.399399	0	0	0
7.95_561.1395m/z	13.46116511	9.503296275	0	4.200450574	0	0	0	0	0	228.8582185	253.3135102	250.836373	0	0	0	0	0	0
7.96_597.1822m/z	1354.2168	1353.720662	1435.597169	1565.839052	1672.383562	1621.360925	2521.039771	2596.328475	2713.671122	1885.160708	2096.55221	1995.390073	1145.410475	1188.272249	1179.042352	544.7780196	492.56868	522.3717992
7.97_295.0823m/z	273.7659984	297.3206829	288.9607188	209.8579809	210.357652	219.0679711	249.370365	261.7752593	267.1164185	22.18920353	25.50703259	38.09000031	146.0323929	124.6470815	137.3055726	0	0	0
7.98_607.1657m/z	0	0	0	6.445323757	20.52365656	7.367496301	72.33685396	101.6614453	84.91121236	237.0429175	242.8141528	237.5146756	0	0	6.673189562	0	0	0
7.99_436.2236m/z	0	0	0	0	0	0	0	0	0	0	0	0	604.9606242	640.3157286	676.4219594	0	0	0
8.00_755.2034m/z	8506.323048	8503.264131	9101.978606	49443.80571	50722.30143	51791.97546	11723.96117	12471.76922	12982.64862	531.7119729	493.0715012	481.436999	31890.20106	33782.22896	34036.56536	96.3678686	144.0118217	137.4962241
8.01_809.1224n	223.0282935	178.0929265	194.5227131	1448.602321	1295.979679	1277.959371	293.7151708	270.732172	282.2057271	3.335251114	0	0	1058.226984	969.3193491	900.0072781	0	0	0
8.02_1001.2129m/z	175.0223541	153.2383399	177.5795647	96.62150047	82.43419272	76.33009586	0	0	0	0	0	0	0	0	0	0	0	0
8.06_375.1449m/z	119.2872778	104.6196971	112.2950503	264.3559029	294.4390579	273.6901521	37.95811296	37.69434352	40.8235375	6.702260075	13.84684643	0	0	0	0	0	0	0
8.07_785.2122m/z	0	0	0	41.06368667	22.27419422	38.01513159	85.24702222	91.53296836	77.92632949	49.91869389	56.56784167	38.71144662	407.1767209	455.1917999	436.6672104	0	0	0
8.08_415.0908m/z	123.0456623	114.200099	126.2303191	167.9448975	164.0046471	177.2830542	194.8772311	184.4530688	220.4987153	81.73846149	97.39541784	102.5603746	90.99024361	116.4616179	103.6370072	0	0	0
8.09_425.0883m/z	271.7833677	273.6489963	282.8521406	262.7121179	301.0921354	285.414675	417.7063358	478.5553449	478.7502612	133.539317	124.7210155	132.9672802	108.0541521	102.2877676	112.4563085	0	0	0
8.10_287.0561m/z	570.1947775	575.8453339	640.9547769	559.8333931	577.0935822	581.998806	836.7081332	915.6571386	906.8367075	265.1284712	285.753467	273.5871581	249.846858	227.325677	269.3282408	0	0	0
8.13_432.5784m/z	194.8434149	199.1940636	220.9162893	45.98443322	52.81891944	36.79847888	0	7.212027934	0	0	0	0	0	0	0	0	0	0
8.14_1033.2027m/z	479.8487093	534.8761578	543.6245745	0	0	0	0	0	0	1172.816441	1248.200116	1104.401966	2096.362375	2222.122707	2218.111025	0	0	0
8.15_604.1708m/z	11.40528588	24.9273468	35.32447673	107.5065333	121.6618547	134.6703412	27.96572112	18.02141354	36.20750467	0	0	0	0	0	0	0	0	0
8.17_593.1496m/z	163.0578356	159.1549852	170.9279928	326.6293219	339.0394446	327.5164698	154.6386193	176.538193	173.4189186	0	0	0	1961.399716	2071.751581	1967.34682	0	0	0
8.19_533.1303m/z	5.284312612	0	0	58.45874723	51.91020581	56.81763146	148.1327803	169.1364507	181.708229	18.28875685	0	7.931935923	92.9601712	75.71496291	104.0787321	34.9898346	34.49602303	21.38249281
8.21_619.1088m/z	159.1924774	128.6807815	128.2250954	257.6340119	267.2765744	273.0844416	152.7660747	143.2322025	144.4272813	92.33863676	104.3833055	91.15648733	0	0	0	0	0	0
8.22_1063.2930m/z	0	0	0	0	0	0	342.9846174	363.6097611	319.8662838	0	10.71116067	0	0	0	0	0	0	0
8.23_1063.7946m/z	0	0	0	0	0	7.918052477	216.2088478	249.7234131	297.942389	0	0	0	0	0	0	0	0	0
8.24_449.0791n	1922.217103	1957.289502	2075.611912	983.3862793	1058.145923	970.1495169	294.4627597	297.1527158	289.9687586	63.97696868	38.72813183	33.51966705	789.0891047	924.2662334	919.8425204	0	0	0
8.26_652.1141m/z	330.0115126	373.727165	358.2675011	6.864756928	28.23314073	18.19064972	0	0	0	0	0	0	0	0	0	0	0	0
8.27_739.2078m/z	0	12.4868587	6.120679782	13.78949184	6.517598716	0	0	0	0	0	0	0	461.2104043	458.2117857	480.1866848	109.4984997	127.1952316	120.697458
8.29_1137.2293m/z	350.822023	333.1443801	361.4574686	108.1070721	121.6099739	129.5750804	0	0	0	0	0	0	0	0	0	0	0	0
8.32_775.1506m/z	0	0	0	24.37595098	19.62952105	28.32639457	251.9964405	272.0901037	263.8249057	8.658327647	19.07406508	20.65482617	0	0	0	0	0	0
8.35_467.0982m/z	1963.321541	1923.596653	2111.326123	1722.219916	1842.744208	1819.629022	1686.711297	1779.601417	1819.906178	1098.994641	1132.257512	1125.504133	589.3538652	583.8757488	642.1345224	0	0	0
8.36_179.0351m/z	37.55311228	32.55510322	27.3981445	25.82562768	26.08643417	20.52220973	15.89627485	13.5509277	16.04048629	0	0	0	0	0	0	0	0	0
8.37_660.6132m/z	170.1521387	173.3540143	186.7392337	25.91570765	13.85868166	0	0	0	0	0	0	0	27.25827453	21.48364132	39.27188035	0	0	0
8.38_660.1122m/z	326.3505621	278.8029586	337.4918348	78.79817938	99.60744476	93.16827334	9.917084188	26.86145473	26.34479089	0	0	0	235.6560977	315.8736455	272.0401274	0	0	0
8.39_584.1060m/z	66.57939329	70.49328	91.3571766	21.30190778	16.11418474	0	0	0	0	0	0	0	4.121010882	7.769544668	7.551352284	0	0	0
8.40_652.6173m/z	251.9655065	244.87628	244.9669122	38.01489202	42.10209882	46.01778411	0	0	0	0	9.176632128	0	38.0716145	37.62109709	45.11908088	0	0	0
8.41_652.1221m/z	651.70099	667.2631667	698.0845421	115.4393789	129.5527712	142.3656419	0	0	0	225.1006434	229.6031335	267.8772764	514.0360921	511.8062918	507.9606611	0	0	0
8.42_1063.2915m/z	0	0	0	14.29676674	33.67211356	17.17238587	1062.540259	1155.815682	1250.353322	115.2354018	55.91285705	114.8204252	0	0	0	0	0	0
8.42_1063.7941m/z	0	0	0	15.0607126	27.56572538	15.40937241	826.7321455	906.0172448	888.9644092	91.41155606	57.55282419	73.16115603	0	0	0	0	0	0
8.43_593.1510m/z	1511.188191	1462.529635	1602.794347	5929.846404	6281.310513	6099.967518	2846.916708	3002.50078	3134.022184	779.4592326	777.4041712	819.8237453	16276.17054	17102.46513	16884.20819	0	0	0
8.44_692.0681m/z	0	0	0	115.3102315	114.7150882	78.73219006	0	0	7.037250911	0	0	0	373.4474638	359.8336196	309.3942249	0	0	0
8.47_411.1325m/z	147.1041104	122.827224	179.4510393	110.6883967	128.3465297	110.5559569	127.1418297	137.0553172	133.0886645	219.0434718	211.1849759	238.6215326	0	0	0	0	0	0
8.48_713.1499m/z	224.9339134	237.3764515	242.2317501	121.0096327	110.1214938	102.4590226	6.287569775	8.618847361	30.53297278	113.0966606	90.74394671	69.43184037	215.1310175	174.3996366	219.0522127	0	0	0
8.49_723.2343m/z	0	0	0	25.30983006	29.72953312	6.927103864	244.8098492	277.0398007	266.7188691	0	0	0	0	0	0	0	0	0
8.50_355.1068m/z	383.5996053	387.6239237	402.7432236	384.8655925	417.0833383	433.3037162	359.0414826	344.767855	352.5113302	0	0	0	464.5110468	496.9243691	452.7462792	0	0	0
8.51_447.0928m/z	1696.199501	1698.358453	1728.328178	1284.332932	1372.750663	1418.373573	596.4198469	643.2092861	668.902751	132.6933288	163.1998842	137.0587572	5602.396621	6257.962885	5616.369913	0	0	0
8.52_279.0881m/z	114.1290259	123.7727212	127.6713489	47.0753295	48.79420942	53.95277284	0	6.417107422	5.031085726	0	0	0	0	0	0	0	0	0
8.52_851.1808m/z	0	0	0	0	0	0	0	0	0	287.5887774	339.558997	283.9838903	8.971370854	17.47377218	8.867243939	0	0	0
8.55_1017.2084m/z	2246.17174	2158.406602	2316.186488	379.1679724	389.9114056	363.5419356	101.3782029	94.21988624	115.4416146	4616.075968	4936.031755	4696.753164	8066.283291	8700.722312	8360.125886	0	0	0
8.57_652.1312m/z	18.03873162	27.31573822	39.14522557	0	0	0	0	0	0	140.1535883	126.831157	105.4679532	135.972952	187.7687421	157.2655596	0	0	0
8.59_464.2246n	979.7637051	965.9793471	1015.826738	278.0868117	278.5694518	278.1532897	797.3482113	801.5070306	820.2747228	6028.793816	6320.396197	6153.452364	582.5563945	660.416638	662.1602195	0	0	0
8.60_1055.7962m/z	0	0	0	44.37378364	50.46341862	45.08261035	277.7314878	223.4259039	265.5849931	0	0	0	0	0	0	0	0	0
8.62_623.1612m/z	1.592807699	0	0	10.03848072	7.341572226	7.597738418	37.94859421	34.41023851	28.88686018	43.1167487	84.63773286	61.26989035	292.8050811	274.975775	259.3747271	0	0	0
8.63_419.2282m/z	0	0	0	18.35172486	0	10.32667089	295.9948954	295.004277	327.0551874	0	25.85075866	17.53819019	0	0	0	0	0	0
8.64_982.7657m/z	0	0	0	23.9476225	7.080210184	16.76543007	432.445095	398.0022815	436.7605994	25.68993836	16.86044352	23.5330145	0	0	0	0	0	0
8.65_477.1038m/z	0	0	0	0	0	0	0	0	1.499298146	0	0	0	4120.43266	4257.607809	4049.431014	0	0	0
8.69_584.1065m/z	89.40741744	69.51406977	102.6979446	7.48796923	5.574785732	13.39514954	0	0	0	8.75731144	0	0	202.3536725	210.1437781	202.9003605	0	0	0
8.70_434.2513n	464.2462268	445.6069133	521.3474991	115.0830298	94.82563262	98.14392554	39.89056925	38.79020156	49.9894915	972.9613155	1056.643597	999.9796217	548.3537996	559.6448577	578.5083755	0	0	0
8.71_515.1198m/z	195.9934116	205.3394664	216.5800561	243.9718534	263.7515054	262.9755568	47.54036134	40.46596859	31.81024269	0	0	0	0	9.260410957	9.819477794	0	0	0
8.72_573.2335m/z	138.6793491	133.4345178	151.4349993	118.4732292	102.5818779	112.0675361	203.6337839	228.6251296	207.4303226	81.48657347	91.49303845	93.6767557	0	0	0	0	0	0
8.73_561.1401m/z	57.20394976	53.02738537	56.78134877	18.55095256	40.32208259	23.1100397	0	6.755256841	0	149.2900398	153.5006413	145.5626393	93.67851298	87.20312597	93.94545208	0	0	0
8.76_1047.2966m/z	0	0	0	205.8619018	239.3816417	212.4484334	106.8933564	54.10327469	67.08147179	0	0	0	0	0	0	0	0	0
8.77_262.0720m/z	0	0	0	0	0	0	0	0	0	0	0	0	144.2024265	143.9106057	149.0163899	0	0	0
8.77_546.0103m/z	0	0	0	27.12264591	28.10673283	12.98466695	0	0	0	0	0	0	155.993303	129.1883135	147.7060527	0	0	0
8.78_447.0930m/z	1702.925809	1636.62687	1700.799547	3793.406796	4036.69288	4061.074768	1162.349074	1173.521624	1208.036781	835.721514	757.0752467	756.3431101	13026.11349	13280.58267	12934.78376	0	0	0
8.82_849.1664m/z	622.9532825	629.2354536	620.3924043	89.99166956	84.7440269	112.4069203	0	0	0	0	0	0	0	0	0	0	0	0
8.84_475.2564m/z	0	0	0	0	0	0	0	0	0	0	0	0	0	0	0	1089.279493	1018.867592	1077.254978
8.85_1047.7978m/z	0	0	0	128.3008733	167.8917912	117.3655257	36.24237042	41.04654498	32.50620382	0	0	0	0	0	0	0	0	0
8.86_729.1455m/z	1226.934884	1220.691413	1331.535704	408.5576593	439.5729491	447.1119995	267.6324708	274.2628792	298.8737143	871.030323	988.6775324	969.2100348	6391.847686	6677.800726	6573.000858	0	0	0
8.87_522.2095n	1363.143105	1420.55038	1508.357015	926.0657067	979.6492112	1032.701719	1138.918537	1177.758137	1180.835588	2597.984025	2774.723367	2779.600095	791.0450753	821.6524939	846.9242376	68.93754718	80.85861893	87.97142131
8.88_427.0912m/z	148.609723	169.2304329	169.242602	193.312928	165.8688275	174.1050603	148.0658736	142.6703334	155.2305355	0	0	0	14.56529838	6.156880358	13.23919189	0	0	0
8.89_371.1348m/z	59.72442254	45.44550616	57.03351556	74.81130526	60.77467916	69.49559922	23.65148997	7.93920035	17.24934547	0	0	0	0	6.630204778	0	0	0	0
8.91_773.1345m/z	0	0	0	0	0	0	0	0	0	654.8487706	682.5125023	677.8502107	215.4822847	214.2754409	197.6152614	0	0	0
8.92_456.1055n	10884.74382	11316.45187	11636.97657	12695.88524	13497.85438	13367.95486	17849.36702	18689.7608	19518.32416	1068.75356	1051.348299	1080.515255	13752.00966	14539.07672	14922.06524	0	0	0
8.97_426.0953n	11640.06378	12084.83334	12771.58479	5212.700931	5726.92197	5613.192829	2512.320086	2514.12376	2606.940945	546.2701887	595.4928768	584.6422795	984.8292231	1025.600001	1027.421864	7.958436311	16.12119104	9.358832326
8.98_448.0913m/z	6.672903061	12.55652995	25.36774443	41.73767918	37.54826834	28.00295491	33.48251655	38.99539701	30.70347533	0	0	0	5.977847787	5.505292328	5.671145317	0	0	0
8.99_441.0814n	3055.88627	3034.772125	3288.619915	1128.975362	1224.157319	1138.903482	131.1146522	115.4861997	102.1566828	0	0	0	13.51702024	13.2439078	17.22366755	0	0	0
9.06_1063.2927m/z	0	0	0	0	0	0	324.6678068	352.4660642	334.6432414	8.635642881	0	0	0	0	0	0	0	0
9.07_1063.7928m/z	0	0	0	0	0	0	207.1408464	217.7245325	228.7704622	0	0	0	0	0	0	0	0	0
9.08_660.6128m/z	127.7744889	119.5458475	110.749537	18.25043842	21.61678112	17.48141856	0	0	0	0	0	0	0	0	14.62634209	0	0	0
9.09_593.0934m/z	1753.29717	1697.706227	1818.486624	981.2297739	1020.276373	1029.226067	514.6819044	505.180821	551.5979834	44.10311374	42.73061967	37.45245726	23.03612088	40.43343894	34.05840398	0	0	0
9.11_439.1063m/z	135.0936909	110.0907463	137.0560547	122.4738594	128.5133857	125.8477092	538.7824398	586.7647762	615.9445972	794.752352	827.0039029	823.7085054	26.87787449	44.63433851	34.83309476	10.93674151	0	0
9.13_451.1033m/z	191.6884025	188.4196476	218.0952567	354.6798472	388.4813827	358.9501661	420.5990678	475.694138	481.4606298	158.7093496	166.8048559	144.0510591	0	0	0	0	0	0
9.14_305.0666m/z	52.98620429	42.10960709	51.61960826	75.69785088	65.02011852	72.9866426	107.4326246	97.06347342	82.3656598	35.99971366	32.90413496	17.56455883	0	0	0	0	0	0
9.16_851.1822m/z	0	0	0	0	0	0	0	0	0	809.3842333	929.3867597	904.1613093	0	0	0	0	0	0
9.17_539.6415m/z	0	4.386793028	0	135.4252764	149.4343441	160.5710487	237.3756063	232.3454079	249.5722076	175.6648676	220.774886	198.7162826	0	0	0	0	0	0
9.18_540.1476n	20.97433826	25.92163236	51.50440176	1052.895346	1098.505905	1070.412052	1587.225621	1784.67317	1723.299478	884.9897889	1048.456618	917.5447759	0	0	0	0	0	0
9.19_475.0513m/z	348.5989866	378.4450701	390.3675025	110.2372309	129.1710255	131.087985	0	0	0	0	0	0	0	0	0	0	0	0
9.23_603.2430m/z	0	0	3.278614404	24.21144087	11.17507815	19.53213557	279.3633584	250.3844394	282.5592298	42.44088712	38.32378259	20.93064918	0	0	6.855214864	0	0	0
9.24_385.1500m/z	6.183794272	5.626447566	10.70319837	50.20958434	38.86588355	40.67953005	140.5970377	113.2865721	139.9468525	68.30898486	37.42820124	36.01337762	0	0	10.12378948	0	0	0
9.26_552.1844n	108.2672822	97.39126191	99.63933935	212.9491968	231.1194959	245.4988239	834.9534072	928.1833486	912.7039049	551.6941653	647.7769712	580.7856335	0	0	0	0	0	0
9.27_221.0817m/z	20.8145297	9.410204681	32.36775813	20.14367394	12.20328825	3.532345132	78.65592797	5.069070776	13.97009605	24.02028409	42.96534851	6.818947923	34.06349542	12.51318881	36.02914436	38.69083335	61.42918032	48.88866487
9.29_187.0977m/z	179.423459	163.9964677	161.5234395	184.0012614	158.0720594	151.2985918	269.0817386	255.0806236	223.3444741	292.724211	307.6475012	311.3258741	274.0891421	247.1933238	254.6508121	367.880238	371.4791483	372.7946526
9.30_451.1032m/z	477.7303762	477.4421304	504.2242723	794.811286	883.6595571	853.9018295	757.409718	859.444752	848.1066232	298.879723	333.9324526	346.2863455	100.8757049	135.1553526	147.5284598	0	0	0
9.31_532.1493n	233.1814165	231.3566353	218.4090259	415.30594	475.1873852	415.1115356	100.4709074	97.55457069	128.8445435	0	0	0	116.8774476	147.8262358	137.3656012	0	0	0
9.32_489.1033m/z	252.4381659	260.6061588	263.2563946	248.0539582	258.7066316	257.1648683	33.94146328	45.53142706	60.44678925	0	0	4.731493865	541.4487331	611.7126576	599.0755776	0	0	0
9.33_491.1181m/z	60.32041672	50.54590895	49.9110141	154.8356738	167.1610564	153.4118463	240.0875041	276.832457	274.0451174	96.37954138	79.64614747	77.58411917	138.3265011	137.0684987	100.2352293	0	0	0
9.34_137.0244m/z	67.16776016	69.36454773	69.28537473	130.9763899	138.5208565	142.2169192	34.40253153	35.64047376	37.77510164	164.6748204	164.4836945	175.492437	5.756460995	9.607421296	18.92564266	0	5.523299557	15.29297666
9.37_441.0815n	3356.853915	3306.912344	3454.572009	919.7081555	936.8121823	900.6234465	285.4286573	301.6805366	301.1612939	416.6840464	476.4413765	405.9627131	2855.454882	3123.120581	3011.339716	0	0	0
9.38_440.5764m/z	614.9810563	585.4420671	651.2705312	154.6702797	164.6453478	176.7007952	40.20170685	45.41668843	43.40594874	83.60947776	76.96789	96.60454273	512.3323811	535.023821	532.2560199	0	0	0
9.39_540.1480n	1465.865977	1356.2544	1517.231692	1217.215692	1269.326053	1229.754274	639.0344638	662.9721142	628.3350442	205.545224	257.6485309	205.9534666	86.72546287	85.45033976	92.01859014	0	0	0
9.41_145.0872m/z	10.13476243	3.518644149	0	3.437749267	12.53652828	3.214617048	8.719084993	16.65175972	0	5.904025039	23.2718223	17.56808708	28.27463939	28.49140439	30.47069055	15.69839614	21.55561158	0
9.42_410.2150n	0	0	0	4.746958783	9.747315933	0	654.3764868	687.6599986	694.5807163	0	0	0	124.3418613	146.1494189	151.9521729	0	0	0
9.43_1003.1913m/z	0	0	0	0	0	0	0	0	0	286.3121787	310.7119211	288.1050517	0	0	0	0	0	0
9.44_773.1346m/z	0	0	0	0	0	0	0	0	0	292.680146	270.6400005	309.281774	91.83983878	94.74310422	89.60917795	0	0	0
9.47_595.2967m/z	48.361604	41.74724869	51.12564071	10.85691424	0	4.59081929	0	0	21.31782802	232.835888	219.8006955	241.6245575	0	0	0	0	0	0
9.49_279.0875m/z	125.5295362	121.6578384	132.7015475	169.9001192	193.4435166	173.1626568	108.2309287	116.4524008	125.233527	0	0	0	0	0	0	0	0	0
9.51_827.4421m/z	0	0	0	0	0	0	0	0	0	0	0	0	0	0	0	254.8029099	238.0938598	284.3481872
9.52_917.2345m/z	0	0	0	223.8835861	243.6794223	257.0128934	341.3001568	383.4017402	375.3159417	441.5492107	491.3684786	512.114042	13.4689507	8.37123545	5.667385797	0	0	0
9.56_455.2131m/z	152.0226359	149.877331	167.8160351	130.6082855	133.8930483	125.9720905	344.8512516	343.2838169	341.0924794	0	0	0	0	9.074856844	13.83065093	0	0	0
9.58_373.1867m/z	0	0	0	0	0	0	0	0	0	0	0	0	146.3750938	144.8351412	161.2612082	0	0	0
9.60_321.0975m/z	320.962206	327.707823	314.0709058	52.04764509	44.38996836	63.92729922	0	0	0	0	0	0	0	0	0	0	0	0
9.61_499.1259m/z	539.7722579	519.3520564	565.1937937	510.4841842	568.6734714	540.8910609	89.60103076	83.80280545	108.9334213	56.24147534	27.67638934	40.03548568	0	0	0	0	0	0
9.62_619.1088m/z	280.2272377	275.1378537	293.6635581	384.6536982	417.8402098	389.7970363	207.8223375	201.5241461	201.7403484	142.9633795	139.6919485	126.8853582	0	0	0	0	0	0
9.63_497.1331m/z	866.8353956	878.1315183	939.998997	466.7450912	549.9047797	497.8962897	245.072431	230.3136249	233.5895628	607.8657393	629.2543697	607.9651306	0	0	0	0	0	0
9.64_745.2706m/z	0	0	0	0	0	0	16.10598948	5.030866258	7.431410287	70.55994984	29.42835286	48.20315224	338.8362035	339.7437135	343.5106899	0	0	0
9.65_459.1205n	1012.057044	1050.193739	1134.278965	1302.613977	1410.080577	1365.438002	854.8600814	975.3433056	909.4495187	537.2467119	556.6587304	514.239641	85.9948061	85.19591917	131.3325678	0	0	0
9.66_747.2851m/z	0	0	0	5.73163266	0	0	33.77222142	40.90788328	51.5812893	226.056875	211.2247042	217.4274384	133.7415947	139.0763787	160.0393582	0	0	0
9.69_409.0926m/z	158.6845838	161.5251673	163.308977	128.7482457	151.2464014	144.1035951	159.7804426	198.4614655	180.7332968	36.32502748	47.33039368	31.86903478	235.2080698	263.4473006	293.3032889	0	0	0
9.70_531.6440m/z	27.39030303	42.91263001	47.01435498	122.8927782	112.2547756	139.7045912	280.0318851	316.1821615	350.9981063	148.8938317	178.29353	166.9368464	73.98659537	85.03946835	111.4706417	0	0	0
9.71_532.1498n	172.2526105	183.3346301	231.6543102	634.4946874	683.8878688	714.7359232	1524.227803	1673.003747	1740.78305	848.262384	961.7644659	808.2319221	474.9662803	479.5055056	509.1444928	0	0	0
9.72_1079.2875m/z	0	0	0	0	0	0	0	0	0	0	0	0	625.1995566	667.5262864	693.3053674	231.0993266	205.2989395	238.1055341
9.74_357.1227m/z	113.0358374	109.1102274	125.1646203	97.85916255	99.64647373	113.714969	92.35079747	108.2821856	103.7795647	0	0	0	0	0	10.97730397	0	0	0
9.76_463.2546m/z	114.4083797	112.7270347	109.3865461	61.25779954	67.47852548	68.84540787	54.46227267	54.76276206	50.69296396	46.38734447	47.20889888	25.03466513	8.021885173	2.349870413	15.08053371	0	0	0
9.78_186.1138m/z	3.028642694	0	0	0	11.58991163	0	12.24723788	34.1099599	0	6.546222885	21.56618821	0	24.76548783	0	16.90141297	27.41824235	63.68789735	0
9.79_1059.5364m/z	0	0	0	0	0	0	0	0	0	0	0	0	0	0	0	490.4721823	482.2874709	572.0358222
9.81_451.1033m/z	495.17238	477.5721147	514.7856718	411.0087281	421.1252628	415.2872959	352.5367698	399.4922965	358.5426533	274.8624845	287.1924504	299.583962	1421.129762	1546.549184	1485.211759	0	0	0
9.84_901.2399m/z	0	0	0	29.47938061	23.94827906	10.11819772	0	0	0	0	0	0	210.3429369	182.9014009	208.4415718	0	0	0
9.86_1149.5317m/z	383.0517452	381.9358196	397.2970073	450.3680086	467.0613994	408.3973056	0	0	8.794169726	0	0	0	73.77502522	77.5932746	69.90928992	0	0	0
9.87_469.1141m/z	0	0	3.98291946	0	0	4.103616683	8.22169317	11.00466346	7.125449523	0	0	0	117.533949	124.6854676	134.156496	0	0	0
9.88_927.4947m/z	0	0	0	0	0	0	0	0	0	0	0	0	0	0	0	400.5696499	375.5663589	425.3014393
9.89_499.1242m/z	256.8423462	254.7147627	275.7356722	439.0961997	436.269345	433.7588766	56.12369247	77.51885047	62.20008613	0	0	0	0	0	0	0	0	0
9.91_405.1186m/z	220.4197276	220.8852834	228.8471683	140.8875843	157.5374397	158.2032785	236.9352411	236.4844215	259.8969491	196.0199337	177.8496928	184.4644292	0	0	0	0	0	0
9.93_1064.2997n	1634.492893	1601.464196	1650.686031	12731.39598	13651.54124	13631.69315	21732.29937	22990.85724	23170.86784	5110.009396	5368.049755	5328.526108	591.2842075	649.1948254	649.0445098	0	0	0
9.94_1086.2810n	7.59313495	12.47518263	5.797341163	642.204277	701.2600716	735.5146485	1152.769528	1300.508696	1349.326136	58.91788799	102.402217	147.0753728	0	0	0	0	0	0
9.96_1105.5420m/z	22.21155895	17.92554329	25.74390892	100.7107246	109.5597733	76.46194363	0	0	0	0	0	0	175.1176606	181.3076855	175.2671297	0	0	0
9.97_441.1066m/z	965.6009008	950.6313063	983.5373	685.8871896	736.3564789	718.3812303	223.1224222	216.7564709	213.2800727	0	0	0	75.42189672	61.71090345	100.9797818	0	0	0
9.99_627.6763m/z	0	0	0	13.90958841	15.83008274	13.62063331	140.8624065	115.051193	137.4765193	0	0	21.21720719	0	0	0	0	0	0
