# Supplementary material for: Insights into Tissue-specific Specialized Metabolism in Tieguanyin Tea Cultivar by Untargeted Metabolomics
Source: Molecules. 2018 Jul 21;23(7):1817. doi: 10.3390/molecules23071817 (PMC6099842; doi:10.3390/molecules23071817)
Supplement: Supplementary file 1 [file molecules-23-01817-s001.zip › Supplemental Table S2. PCA data matrix_821 molecular features_POS_revised.csv]

Compound	bud-1p	bud-2p	bud-3p	young leaf-1p	young leaf-2p	young leaf-3p	mature leaf-1p	mature leaf-2p	mature leaf-3p	stem-1p	stem-2p	stem-3p	flower-1p	flower-2p	flower-3p	root-1p	root-2p	root-3p
1.01_365.1060m/z	3641.647135	3429.129792	5180.541186	4210.580367	5300.450344	5777.062824	11624.666	11827.52153	13370.53862	8156.001953	7541.940478	8933.6636	10259.08051	10209.12069	12288.57264	4388.153234	4346.980993	1462.815922
1.02_828.0478m/z	12.68035914	14.59387198	9.342112465	8.93055671	22.84583421	38.82370331	54.49448958	66.09076435	79.12035908	9.331000746	12.6347217	12.22839652	0	0	0	19.76462161	0	0
1.03_163.0406m/z	383.330936	366.6795553	357.9052156	344.7604728	375.1680062	399.3822436	476.4472344	509.4748032	452.879875	509.8238975	532.02615	602.4594134	575.6583837	547.3167717	463.753924	1279.212622	1252.453504	966.0224008
1.04_298.1143m/z	0	0	3.940679304	0.064496497	0	0	0	0	0	0	0	0	2.300114125	3.174089349	2.632098184	270.5858647	223.5034838	188.330311
1.05_102.9514m/z	81.10952339	89.66202599	74.61866027	83.85699321	100.8068621	110.7701608	104.1512404	85.0781732	92.46240829	126.4696993	107.543051	104.7680052	111.1397219	54.98845518	56.08881482	412.2190804	350.3587417	321.1185429
1.06_247.0431m/z	2215.197437	2118.436372	2269.600925	2274.904717	2469.384749	2701.769436	1838.721232	1963.632037	2175.706055	1507.298736	1485.606279	1751.598729	1613.466922	1654.592289	1781.208772	49.74191893	63.8243712	32.21531573
1.08_229.9713m/z	192.8284103	208.1492892	258.3112049	487.128944	445.8355427	464.4634313	702.7889929	635.7615697	711.2308313	443.5619342	484.3837452	483.8464926	1017.543756	1006.266413	1025.367893	5.110032734	1.242316192	1.569798044
1.10_149.0240m/z	1768.280811	1744.641901	1407.19504	1614.150715	1644.816953	1620.663922	2108.648804	2171.52025	1977.904763	2450.88654	2472.150283	2500.551262	2551.448692	2504.210133	2148.403343	4985.186865	4994.559038	4687.182961
1.12_193.9305m/z	724.3086151	672.9486309	648.5525154	475.5637764	516.7966963	488.2098785	417.9666969	417.6604161	444.9865298	909.0118839	876.1974233	984.8914557	518.1847376	499.8992272	524.2507744	1236.490248	1128.090535	971.8618622
1.13_241.8847m/z	669.9112111	509.3181037	334.3246734	659.8410861	425.2596064	384.5301893	758.8034794	546.9671552	489.812906	707.5671643	648.5968634	574.6974397	952.2411728	605.1832304	449.2007396	2413.90599	1619.451612	1569.376819
1.14_558.0883m/z	0	0	0	0	0	0	0	0	0	16.8404187	0	0	542.057405	583.0652313	602.5049771	0	0	0
1.15_619.9744m/z	186.0063813	208.8540771	218.98608	141.9918757	168.1192681	144.3354054	14.45957068	25.80111834	5.736986624	65.34572814	79.06021666	106.723258	11.40631561	9.067159921	8.210833593	0	0	0
1.17_276.8972m/z	154.4094951	133.2455941	80.5055224	129.7534435	77.57756653	61.866282	158.4524173	71.44776463	139.6818917	126.523074	106.1395371	146.6238409	76.99573445	68.32247754	26.76630131	672.5306677	601.9436097	510.9478237
1.18_231.9677m/z	12.65089003	21.43523454	17.31231328	97.36068796	84.16052853	92.35517936	129.5531865	106.4044092	155.521395	80.75502455	108.9063228	123.1208963	435.3424135	421.108501	485.7615957	0	0	0
1.19_187.9414m/z	286.030946	289.4249489	265.649478	392.6223661	405.718126	365.0742251	563.8444826	529.3972439	537.3639948	560.4472856	550.3930733	550.6241472	981.7485488	929.8762295	1012.267179	349.1539787	252.4650091	357.2153693
1.20_324.9708m/z	0	0	0	17.25355988	4.896076201	13.4330575	9.661815381	20.2729617	38.52070202	0	7.215353254	21.34420079	151.311711	159.6767838	146.0864177	0	0	0
1.21_229.1546m/z	521.696477	561.6692746	567.5012682	368.5170302	396.4244873	354.9828217	218.0044291	234.1852911	187.0046598	420.1077604	441.3647278	447.5305836	745.3219797	731.4894052	682.2297029	327.6650125	347.9152656	412.4052154
1.25_72.0455m/z	27.00292538	20.68002054	25.71618491	29.0501842	48.64217096	27.36656556	32.14545547	26.67847702	60.14670658	105.695572	124.9084158	115.0645028	0	0	0	0	0	0
1.27_259.8882m/z	222.3927457	190.7218385	134.6214705	280.8404545	174.8724069	140.1171973	357.4627277	218.968559	215.5223299	282.6064327	261.5999889	253.4149348	321.2305809	231.7539546	199.8198305	892.8444196	660.152129	677.686666
1.31_175.1084m/z	5454.380581	5597.398385	5834.178975	6143.583699	6186.234099	6339.801332	8601.140762	9013.915068	8870.161055	13443.82538	13095.72958	14229.24371	1854.08227	1859.221593	1869.637908	2678.902722	2540.629897	2898.873467
1.32_558.0885m/z	0	0	0	0	0	0	0	0	0	0	0	10.2625431	139.7542064	134.2267531	199.4267282	0	0	0
1.37_276.8965m/z	170.4788676	166.7126427	149.1119843	174.5988082	129.9359387	118.4215016	196.6617842	182.1512607	150.8676516	195.7507558	197.3396149	186.4601084	236.7972136	159.0942116	157.4254885	718.9430172	587.2083664	510.2375691
1.38_258.8864m/z	452.9171475	422.5128602	375.5231155	457.0423117	407.2689242	351.3213932	545.0633409	514.5167114	508.4726779	567.7422378	542.5057143	609.0548433	681.9131294	539.9277326	515.2960636	1729.839589	1423.343207	1250.358222
1.39_241.8846m/z	318.6704986	280.5859124	192.2382303	310.7992017	222.4941083	204.0012245	379.6771488	312.3653171	280.1636461	325.5842452	341.3234318	251.7405469	507.5202763	341.8618463	275.0680153	1169.741986	808.119015	721.0836
1.40_262.8588m/z	431.5638685	331.391804	292.4406441	366.4902263	294.0178227	251.8130085	418.3903817	356.3065828	298.4628482	384.8493367	360.4811712	390.77118	405.9748392	298.821515	189.1686742	1818.754098	1314.281555	1367.804875
1.43_174.1012n	3683.022058	3591.847367	3905.991884	4035.322201	4037.814926	4265.193766	5596.834913	5826.531948	6073.799202	8710.879494	8190.989921	8934.786259	1227.512382	1223.252407	1263.003232	2315.06414	2134.45078	2158.044131
1.44_307.0971m/z	0	3.785884561	5.117391241	0	0	0	7.035149675	8.712441635	0	0	8.532205261	5.853953347	15.33516114	14.06385992	13.31796489	102.504039	70.37102255	79.72431327
1.45_332.1346m/z	0	25.53683267	20.95403093	0	0	0	22.13302789	0	0	0	0	0	104.0015833	124.8164536	50.6467632	0	0	0
1.48_261.0588m/z	309.6363266	333.6053313	320.1237308	368.2441846	388.7421969	414.6512238	378.0040001	390.0312008	411.3406908	198.2899843	223.3818897	264.9650006	310.571703	326.8058299	353.9676001	0	0	0
1.50_308.0918m/z	9296.035438	9369.703724	10229.35048	5177.685059	5208.066385	5384.828058	12191.51213	11743.29511	12081.7587	2967.69891	2940.057224	3062.589536	9311.496782	9335.068764	9860.471263	0	21.70153949	8.405600332
1.51_193.9301m/z	356.0032587	333.0633661	320.7240919	278.6476641	255.1972463	236.3912327	244.8949666	270.7885821	279.1958782	542.7837438	573.7236445	572.9276395	395.8969768	389.4646083	389.86101	635.1991745	612.5442041	606.0757868
1.58_254.8676m/z	193.8501267	200.9280094	116.7657454	196.6387847	171.7672417	165.2482607	254.5964735	232.0134332	217.4790735	318.5158622	308.9540499	318.868413	299.8948171	282.1022141	247.454364	757.6358912	524.6468999	600.0986599
1.59_241.8845m/z	1878.569375	1560.36469	1151.754229	2139.634387	1439.058481	1295.739882	2527.940697	1842.872683	1687.478362	2383.800794	2266.170247	2003.03667	2893.858631	1941.870576	1698.834116	6018.633878	4120.255841	3919.172766
1.60_258.8864m/z	4835.859855	4265.457201	3781.058446	4839.74365	4256.078526	4066.286351	6319.649202	5694.308761	5745.797806	6638.634707	6245.867922	6906.997416	6714.65571	5476.097679	5212.947968	15196.00575	12669.91627	12431.88307
1.61_107.9512m/z	136.7858815	131.6327781	119.4026853	126.13562	114.5198885	122.5324951	168.9745162	159.211069	159.0349146	173.4262623	177.2800106	178.9580697	183.3820202	148.7002404	161.0298095	378.6469538	340.4101624	328.5501655
1.62_245.9371m/z	150.5163988	144.6052881	88.68626128	160.5108227	138.1324085	126.0856631	227.5616975	215.880666	175.0492507	255.6961625	259.8490377	287.4817882	259.2774103	244.881748	192.3347172	654.347545	580.0168176	676.5277035
1.63_234.8641m/z	24.23312725	19.64246782	3.071910764	26.02253688	3.901846681	17.32031799	0	17.49170297	0	28.00741569	19.94551705	33.60511879	19.23520475	33.68458997	29.92114091	109.6588982	64.55033645	80.88449947
1.67_229.1544m/z	295.2919946	312.8390663	285.8645505	211.6601373	235.264494	213.6976716	125.2647224	126.1523744	124.152671	292.0150708	301.5004944	302.3461532	331.9001799	369.2451733	392.3090157	173.6679502	178.7719243	143.2278371
1.70_337.1609m/z	0	0	0	0	4.265494818	6.574090951	5.217221626	138.8514742	151.7417245	208.8295783	185.8121453	202.0301268	0	0	0	0	0	0
1.72_227.0163m/z	123.917537	135.3851529	155.3732496	114.169663	138.9809615	139.949205	1.157707885	81.88246726	91.46987553	94.27171619	89.58784303	105.9859126	108.9001879	113.09158	121.8251606	0	0	0
1.78_117.9356m/z	1190.046437	1118.039981	1044.962098	1178.099057	1027.621625	1038.809173	1525.389237	1519.856554	1509.469167	1596.08976	1529.938216	1674.624635	1614.915395	1424.535816	1368.409756	3371.037209	2909.00481	2998.636124
1.80_276.8967m/z	604.4432153	519.9089254	445.484491	578.3879667	542.5936301	491.8140604	784.8285225	678.0265636	728.0243756	835.4974548	794.6430683	875.5173729	816.0481666	678.7739893	696.6142699	1990.127693	1611.83962	1573.707152
1.83_272.8796m/z	1226.524503	1202.209283	937.8092205	1325.315524	1180.667611	1085.502714	1650.85938	1612.162252	1513.215932	1805.499027	1739.947208	1692.444778	1779.75867	1510.321746	1424.907369	3646.418519	3199.921604	3292.447678
1.85_252.8735m/z	224.6899617	148.724848	122.4525384	196.2956713	179.2512009	137.8121733	257.6014162	203.0474788	172.1678643	282.9841465	278.8769304	256.7294293	240.3209314	202.3552827	188.111658	798.7672316	563.6862116	526.4010298
1.86_224.1287m/z	7030.707536	6847.548444	6835.483605	6442.191004	6343.521949	6608.097017	8974.470231	9570.859059	9461.259566	9400.401179	9004.850286	10292.76876	9732.950296	9034.998174	9092.26678	17722.50545	16817.93521	17712.15917
1.87_217.8602m/z	1104.706589	892.4496593	711.6110081	1250.265642	932.4567718	889.249607	1582.37633	1260.291478	1200.52208	1597.180564	1395.803333	1357.973356	1473.395346	1091.919413	985.6655697	3519.390307	2680.357413	2590.94037
1.90_123.0558m/z	44.48564483	38.03409579	56.30131513	48.40718791	47.05591432	48.07673037	0	20.04829947	32.54709477	31.08832008	29.67716233	30.64704886	61.88326733	63.80541311	51.64037122	0	0	0
1.93_174.0769m/z	141.3242941	125.9821576	148.5088218	140.1062402	145.4992661	155.1045657	291.261903	345.7386316	318.8284944	135.9185469	138.5590899	144.9532408	42.76592102	52.98176879	54.43444628	0	0	0
1.94_235.8709m/z	806.2682183	708.2934268	544.8072671	796.6417268	670.1342937	609.8328707	1070.802919	855.6518314	873.9193516	1028.403674	1023.421731	1072.69877	1048.373223	892.746927	828.6206832	2507.417721	2064.057138	2023.198297
1.95_208.9443m/z	44.02684615	58.23828351	45.35829833	68.49711364	59.46619333	85.77766255	62.75807177	83.90887933	90.44744174	125.862461	99.28684097	127.5143265	107.9540001	81.32479834	88.11952537	214.862714	230.6260681	197.6947391
1.96_303.0146m/z	246.1770414	243.646171	262.7381195	26.8319332	26.39274699	43.88748062	0	0	1.583660813	0	0	0	0	0	0	0	0	0
1.97_350.0305m/z	194.7072094	214.15463	237.637662	115.6665039	108.5498929	114.8607946	58.9899581	69.91402117	67.4211695	0	0	0	0	0	0	0	0	0
1.98_346.1103m/z	21.3236126	38.79467499	59.69246742	21.92643448	28.78629737	43.52677392	10.95314442	23.54512337	20.92425384	0	0	0.815722921	1.076811466	1.098879028	11.128724	0	1.46039096	0
1.99_166.0727m/z	103.0288806	107.4421775	116.5988423	86.80551555	90.5714227	86.51526365	87.3823973	86.09445741	89.41720249	72.61039849	67.54982021	79.40049703	81.78952236	87.86644016	78.52645704	0	0	0
2.00_229.1548m/z	1207.584768	1181.152264	1241.172368	810.5489011	868.8615792	874.3872027	529.2687035	578.8099003	575.0950756	987.6569182	1018.732941	1077.574615	1343.504663	1400.231531	1468.152387	769.503386	833.7507222	800.7177721
2.02_304.1506m/z	26.66603348	8.276252301	14.82801162	12.46811387	14.03725696	19.33247647	57.65272924	31.45722169	62.68992142	46.21855764	58.88995772	58.52025274	0	0	0	0	0	0
2.04_332.1343m/z	10.8022954	14.44679125	14.79022694	0	0	0	0	0	9.05576846	0	0	0	67.58458142	72.729917	78.27098008	0	0	0
2.09_282.2215m/z	23.32699352	33.37310709	5.745734451	31.82364122	28.82829176	26.44073065	21.57658521	14.39498595	22.28195822	50.21458179	41.71573907	22.32652502	32.84960973	31.9695077	28.52908686	48.97023212	91.43054858	67.3874816
2.10_194.1182m/z	4113.501606	3791.034969	3928.488034	3813.417588	3870.793105	4138.981861	5005.835811	5212.234541	5429.634501	5394.026818	5417.449069	6132.123144	5417.63739	5029.437743	5320.381324	10977.05332	9289.315902	10433.56171
2.11_254.0889m/z	0	0	0	0	0	0	0	0	0	0	0	0	0	0	0	45.36880635	35.95668805	63.64372926
2.12_210.1131m/z	78.73958032	94.5434019	72.53311586	76.10553905	62.39740704	83.80510585	134.2124897	119.728455	121.2828449	108.9447438	100.4643768	136.5815302	128.9766655	129.2048301	101.6577104	250.7194517	206.7877901	224.7344724
2.13_193.9297m/z	28.66379665	17.36570558	26.12164734	7.353975327	21.2566458	12.35789753	14.76222128	0	18.90749689	53.54898938	56.71624232	43.99505639	4.581668539	30.33096488	9.762929759	36.94766402	67.83502735	17.91068262
2.14_182.0818m/z	45.25912116	52.54129352	30.53998338	53.26125864	52.78894934	60.44782285	74.20106262	55.86610858	61.97785143	62.59593479	67.58037656	59.70167589	188.9068125	175.9330575	182.6165353	98.35441316	113.5409753	131.228623
2.15_299.0722m/z	47.29970545	55.39015007	51.59552774	8.084408343	9.567660406	12.32799231	0	0	0	0	0	0	0	0	0.000752379	0	0	0
2.16_307.0850m/z	2156.72467	2183.107907	2178.691401	1158.740521	1128.712827	1117.45016	694.5897992	665.3784222	690.1221424	577.9811263	596.4491385	546.0742257	809.9056196	769.7058249	768.8059512	568.6578129	385.1583414	371.3011115
2.17_613.1588m/z	128.5015878	144.5322185	158.8203268	48.17812972	58.6670286	45.21470421	0	0	0	0	0	0	0	0	0	0	0	0
2.20_166.0727m/z	0	0	0	0	0	0	0	0	0	0	0	0	0.087106444	11.81149501	3.967432846	188.2460829	181.3421691	214.185844
2.21_142.0505m/z	0	0	0	0	0	0	0	0	0	0	0	0	0	0	0	247.4949102	244.2565376	306.5047276
2.22_178.0904m/z	4418.261311	4475.225281	4731.785134	3589.606873	3532.26041	3789.753786	2349.331839	2440.290658	2488.239943	4797.66893	4786.75932	5198.965371	1346.405255	1348.85981	1389.654038	97.10031987	77.55569395	92.3364112
2.24_282.2227m/z	24.63752859	44.28206333	11.41017009	40.78092447	34.69983121	19.75924769	28.67277502	58.54285199	22.19596748	45.77811296	53.51802599	27.92226488	30.87674078	61.5106333	23.22061934	95.69761476	130.0854162	49.42096362
2.29_189.1241m/z	31.12042123	32.35934884	28.55893968	16.62978764	20.42677302	13.19217744	40.34892629	51.31620464	45.50324171	73.24840845	69.50039797	73.40134303	20.60210312	33.31895953	30.45203197	0	0	0
2.30_233.1503m/z	122.6201518	127.7826722	152.1013691	149.1231158	142.1002541	139.2942361	191.984938	188.6605674	194.7230446	127.3177271	115.9238092	108.2836491	57.9736884	73.57865876	60.17212619	36.55503552	79.69908058	55.49047537
2.31_208.9444m/z	60.72071067	60.12708923	58.72405641	68.43060486	61.9257469	63.88511888	82.09734949	87.52872115	92.70703149	105.3549238	104.253785	116.2204136	101.2123013	52.90755427	79.48508548	196.2386089	140.1860739	182.5344892
2.34_235.8708m/z	144.3314275	124.080033	107.7897117	172.0146362	131.8402778	128.3803316	198.746464	174.9453546	154.433045	223.6434193	191.8815194	211.9921388	181.5457521	107.4232697	101.2601937	463.7352511	296.669005	380.3517515
2.38_194.1182m/z	6360.640539	6110.313406	5878.385938	5740.717904	5663.488097	5893.436171	8296.483967	8511.633324	8511.281075	8424.146474	8372.038281	9373.866894	8948.172186	8260.421017	8125.504083	16354.71188	15891.49709	16886.66016
2.39_135.0447m/z	206.5463503	201.4725956	202.9673722	225.0041766	215.3851534	235.8907452	322.4851984	311.1910988	320.9422395	288.141995	288.7585084	304.2817507	348.9998498	339.8505965	346.2344816	524.5971642	508.6944804	554.8902984
2.42_268.1051m/z	0	0	7.424304166	44.01382802	41.95440016	52.98456522	37.55966755	41.84888801	33.223892	0	0	6.803965844	38.0274002	44.24063382	54.51826842	45.75976315	41.81516034	10.98735724
2.44_355.0643m/z	302.9973128	348.2863944	361.5096089	69.12810994	102.5614212	84.64813049	298.9840787	346.6967471	342.416355	7.456961852	22.94441663	19.82285724	2751.610707	3014.256578	2875.31522	0	0	0
2.49_217.9570m/z	251.6659576	216.7648496	218.5725291	199.1928454	234.478089	218.5056585	297.1101694	303.235551	320.8306878	361.6789102	313.6442131	331.2772177	302.0547254	260.5287838	278.6578027	891.0357246	670.6457677	740.8265761
2.50_282.2218m/z	100.8255883	146.4776083	59.25836115	123.5565851	132.7977315	119.7464086	112.9300119	144.9190788	78.04272827	177.6189662	162.0305088	121.1298266	137.4639338	149.5383007	111.5949746	238.95887	216.7273142	309.9281842
2.54_217.8604m/z	40.5050301	35.93001695	25.45282935	54.30895083	35.46586768	42.80212097	69.45220374	50.819206	49.1003628	70.91620828	48.34577214	56.56861873	65.29435682	49.75788688	34.56385991	128.2394486	115.6179978	103.9823108
2.55_152.0574m/z	31.82543525	40.21035049	37.78912712	106.343922	109.6465696	112.6522088	172.9694559	188.6060967	186.8459028	41.49988133	51.37985122	48.94914151	145.9928494	146.3636156	150.8983796	0.110869277	0	0
2.56_137.0465m/z	1.38590901	0	1.574535262	4.688983097	4.479611723	0	0	0	0	0	8.3856803	0	73.35236136	77.33183334	85.80476019	0	0	0
2.57_123.0923m/z	18255.12935	17669.77468	17073.85442	16804.04579	16679.5012	17243.53353	24093.00907	24524.56816	24180.91666	24432.6864	24300.36403	26930.90718	24782.98767	23067.57796	22454.53193	49704.21494	45339.73472	49284.2334
2.58_107.0602m/z	375.631386	365.6655295	340.7521363	333.783329	320.6092495	357.6067604	481.1425429	501.9863194	464.6569456	493.5808592	479.8828994	534.5322597	503.9197068	446.3336467	442.8007689	1010.319847	955.2419562	1014.67208
2.61_170.0955m/z	125.5825103	126.6923168	120.6163874	112.1295483	112.1341771	97.39042376	120.8925994	97.81806201	95.38948929	120.6179827	123.7341079	117.8659012	121.9206104	119.9225107	132.8383176	167.7897459	146.7034437	119.5842922
2.62_229.1545m/z	183.602599	188.1132656	199.1225216	137.1147499	142.8697612	150.4250191	84.67891918	101.5045775	98.25906441	178.711735	169.4402878	175.4435419	215.7276039	233.7581818	233.6842992	172.6894881	159.8408308	155.613882
2.65_385.9935m/z	385.9412593	335.3779647	365.0194371	258.8491397	261.3061087	253.8732809	169.9051486	209.7022566	240.7719429	33.39255558	28.27623928	8.47176627	0	5.576173678	0	0	0	0
2.66_264.9676m/z	78.14791966	73.39929489	64.34367911	42.15103903	35.52810201	22.33321296	0	12.25625131	4.330040546	0	0	0	0	0	0	0	0	0
2.70_400.1471m/z	0	0	0	0	0	0	0	0	0	0	0	0	0	0	0	80.70290658	67.03366679	62.92389991
2.72_302.0828m/z	6.791597702	14.86003022	3.949163227	4.668093394	0	3.809985477	0	8.206037379	0	15.99829928	3.817684486	0	57.05371835	52.65952465	47.98807481	0	34.82967862	0
2.73_282.9828m/z	79.0952172	57.9470955	42.18572405	146.2183338	133.9266648	126.9115845	37.07032748	63.84910352	38.29609353	81.40416143	50.08129215	72.45059756	61.88521426	63.55773628	50.3093244	29.55092012	115.855494	67.29319487
2.74_107.0603m/z	312.0084246	289.0277117	286.1464393	288.3682232	298.1968132	312.4349482	438.5343471	430.2803132	438.1003933	451.6146826	445.5279088	482.3845381	415.0732279	407.3220707	382.6201634	918.3092285	796.6981638	839.6247799
2.77_383.1452m/z	74.93258767	73.10376218	86.70123892	162.3013299	174.3571518	166.6785415	165.9159083	200.7015751	229.3706363	99.03620572	85.46948352	93.34150333	85.18007713	70.79107544	79.4687926	37.42813549	27.03880018	28.12101981
2.78_399.1260m/z	0	0	0	0	0	0	7.396095763	0	16.17632574	0	0	0	139.4584149	173.479381	198.7580128	0	0	0
2.82_261.1086m/z	99.64279801	125.5616095	126.6426239	59.75345506	60.16065854	57.48488226	25.03431328	28.5938668	7.131519821	104.4067417	102.4047053	103.8024349	14.38966915	8.369299707	43.94498406	163.5283486	159.8449951	177.4446126
2.83_124.0512m/z	137.272163	137.2833267	164.8387264	17.04808876	24.54915529	19.17980205	0	0	2.130926578	0	0	2.478070242	4.062969968	3.749401676	12.77214893	0	0	0
2.84_167.0570m/z	2548.750518	2541.978309	2620.550926	433.0277563	413.5246445	415.2758063	181.9302156	194.8447627	198.4694165	161.6311873	146.9131906	169.8250533	268.4359144	241.3025641	256.5906913	1.837743407	0	4.229067297
2.85_316.1374m/z	10.25474379	8.874850802	12.32884903	35.67204203	34.82943681	31.37046158	87.52263078	94.77842481	102.7376612	45.3474596	20.10095564	42.4754845	0	0	0	0	0	0
2.87_305.0656m/z	152.1156188	146.088029	190.9061975	35.41130906	52.29880585	53.65715569	0	0	0	106.0156899	108.4281892	126.924035	0	0	0	0	0	0
2.89_1176.0339m/z	159.6102238	143.7484779	107.8206628	185.6801107	183.5186992	149.72574	82.43513698	112.1170417	103.2187592	0	0	0	12.9717643	22.54730847	77.23594043	0	0	0
2.90_344.0751n	26397.76407	25932.02427	27356.93947	11909.25833	12519.66261	13281.02178	7929.297027	8258.643382	8629.74867	2436.03932	2439.406462	2654.386162	6028.27982	6541.874739	6619.956284	12.43016198	0	0
2.91_1139.0560m/z	155.1272655	134.5256077	149.4887254	113.3502218	120.4764292	119.2919931	30.95040988	50.11153817	28.08234842	0	0	0	0	0	10.66126865	0	0	0
2.92_1134.1201m/z	175.1133204	204.6425591	208.4711197	24.51856064	14.29386973	29.50580481	0	0	0	0	0	0	0	0	0	0	0	0
2.93_737.1420m/z	179.6729335	193.4210616	308.3543623	25.53072425	54.80270353	65.68481642	0	0	0	0	0	0	0	0	0	0	0	0
2.96_325.0899m/z	39.54735496	50.74982758	75.28632359	43.42219829	47.04798985	45.80761687	39.12986222	27.06128783	54.0572621	99.10708976	90.42473376	94.95943687	31.97017741	59.05643926	75.32683344	0	0	0
2.97_356.0199m/z	57.22390943	39.18614367	54.31267458	36.31961468	34.20466541	39.30316261	43.81531232	22.83298025	19.06378966	88.01420597	69.08253454	81.13227409	41.47031728	44.58568036	56.86368819	0	0	0
3.00_262.8588m/z	113.7586318	77.02014838	54.30906876	157.2074326	77.72772241	98.39787307	176.5320875	155.6376008	143.423834	191.5866842	178.2563163	190.5982886	218.6736231	139.6734472	112.1539228	455.872879	355.612276	343.0715843
3.01_298.0926m/z	70.76610348	62.44670859	67.92551977	3.98094096	0	0	0	0	0	0	0	0	116.3695255	114.0874513	128.5497608	0	0	0
3.03_150.9361m/z	149.8523017	133.6862115	164.0280516	131.7165387	168.4411782	181.0017304	223.4569842	219.5490752	311.1791586	203.9679765	228.2473422	260.1167339	183.3762715	211.5862284	224.2335729	631.3876635	631.6489934	749.5546526
3.06_208.1337m/z	930.6549327	904.616767	909.9039878	842.6540322	856.3220996	902.8120394	1215.215659	1225.022404	1182.48881	1192.115165	1214.684376	1333.14068	1224.653027	1168.744386	1126.05141	2417.22158	2145.508685	2385.990804
3.07_302.0773m/z	5.884165248	8.713530524	5.286017778	4.62719119	0.490534723	0	7.211490675	5.272818085	22.69709528	20.5292508	7.531367402	9.398499453	15.40441593	12.67223373	14.52918184	15.17777839	10.94257035	0
3.08_268.1047m/z	7.905713539	5.150183037	15.24571616	0	0	3.575449915	24.69592317	37.9806583	36.28421204	0	0	0	53.21427057	50.75051041	58.61706609	4181.156663	3952.390218	4180.476133
3.11_325.0900m/z	447.729703	436.3916069	570.5230333	282.676207	357.5665409	325.5260335	298.6506385	354.2205964	375.0818345	531.7444373	526.6097529	550.8746918	372.6714968	465.9607785	546.2344676	0	0	18.24949768
3.14_627.1341m/z	0	0	0	0	0	0	0	0	0	262.0079264	221.2054238	249.7802205	0	0	0	0	0	0
3.16_915.1972m/z	8.257432125	13.17154081	35.29180666	0	0	0	0	0	0	933.1622784	921.9544742	895.2594015	0	9.188667252	8.358925141	0	0	0
3.17_399.1256m/z	26.09835813	19.42304705	41.31072789	4.597060589	11.78155584	13.82390004	110.5700058	136.9045372	153.8351065	60.3591551	60.31198734	65.90175415	287.4687076	340.6156731	387.4185209	0	0	0
3.18_147.0445m/z	2.605835619	0	3.48526092	1.819010003	2.367847342	2.429686814	25.72160774	22.72570955	25.17241846	10.51567795	7.843823594	9.548661845	60.20908832	57.44990573	69.01215731	0	0	0
3.19_307.1689m/z	94.67528771	92.09051928	138.6102831	75.92881491	76.89510947	75.05969159	59.79121073	59.84329831	58.44178949	56.24306448	44.41491848	44.40503045	46.19898541	47.3018946	61.38014896	0	0	0
3.20_208.1337m/z	1635.313539	1585.34541	1523.873891	1535.76413	1517.117388	1543.902325	2221.271992	2295.607489	2213.811435	2166.178947	2214.733504	2371.975835	2226.477502	2102.150458	2009.501796	4365.742222	3969.810149	4401.146715
3.22_118.0658m/z	0	0	0	0	0	0	0	0	0	0	0	0	104.0812475	122.1143488	127.1569748	0	0	0
3.23_77.0396m/z	0	0	0	0	0	0	0	0	0	0	0	0	24.4265412	23.212066	20.75380685	0	0	0
3.23_91.0547m/z	0	0	0	0	0	0	0	0	0	0	0	0	30.34201433	34.30962856	26.71532331	0	0	0
3.23_93.0707m/z	0	0	0	0	0	0	0	0	0	0	0	0	92.47805175	85.86045209	91.52567804	0	0	0
3.24_306.0963m/z	0	0	0	0	0	0	0	0	0	106.833184	90.23847173	101.8548864	0	0	0	0	0	0
3.29_380.1490m/z	21.42934891	26.30256586	26.38127526	0	0	0	0	0	0	49.01143523	45.55157882	47.11437268	244.5451858	231.7404422	252.9515637	0	0	0
3.30_236.1288m/z	228.4353194	222.7735521	204.8840789	192.1079804	203.9216802	204.7723525	283.3389899	286.2864554	305.0907232	297.1341074	317.7598927	327.0931786	322.6591673	285.0005193	285.3003821	592.8025806	555.4547983	571.2872318
3.32_192.1388m/z	830.930153	810.2158507	775.0954437	786.9446519	788.7934646	756.1268738	1139.046886	1077.393772	1133.122083	1144.07785	1071.919414	1221.528393	1133.897519	1089.41639	983.968001	2281.005939	2156.848377	2285.102479
3.33_705.0779m/z	4.185795877	5.592706443	11.84385802	0	0	0	0	0	0	257.4426597	262.4174947	272.251985	15.67415649	17.5028364	33.68136047	0	0	0
3.34_611.1394m/z	624.327635	622.1007162	641.7002709	56.49000902	58.3248949	40.78162981	248.5754416	260.190325	270.7114218	3291.877974	3257.809951	3467.545301	824.1715793	831.7977969	853.4560787	0	0	0
3.36_169.9782m/z	89.56164814	82.62941561	72.6302887	82.19334175	78.61153137	73.18819947	114.9084657	89.9704913	100.2670836	100.5486534	102.3700466	119.4865404	104.0121478	98.48167207	93.04232884	224.4858669	195.325737	209.9874533
3.47_867.2124m/z	0	0	0	0	0	0	0	0	0	696.453439	657.9459482	660.2030509	0	0	0	0	0	0
3.48_392.0948m/z	0	0	0	0	0	0	0	0	0	0	0	0	57.29306987	66.81229628	64.17609508	0	0	0
3.49_611.1392m/z	320.2987997	366.5189874	374.3347164	365.3694522	368.440319	402.4257669	526.1640437	565.4930953	575.2346835	1198.862869	1202.295123	1295.61638	1530.958809	1549.325525	1656.182948	0	0	0
3.50_339.1060m/z	0	0	0	0	0	0	0	0	0	0	0	0	72.14560738	81.27439121	86.4850306	0	0	0
3.51_155.0707m/z	0	0	0	0	0	0	0	0	0	0	0	0	0	0	0	114.1572122	73.13042279	125.2225813
3.54_280.9880m/z	27.5156946	35.73524882	16.26905661	35.78981273	11.00167252	10.94009059	23.10952738	8.443738382	18.35394679	42.59926667	47.03444169	29.88559538	17.67758442	29.7087277	14.18280628	88.38133608	64.86634924	61.19782195
3.56_208.9442m/z	43.16110137	41.27324081	45.12997886	62.68789153	52.96315476	50.29224618	57.99042751	68.83412356	69.23986637	66.74445872	87.20264591	95.37017254	68.77370462	81.88410085	72.46024898	137.4596026	133.2695579	131.164881
3.57_203.1364m/z	40.06443535	30.76243391	28.06834424	48.69488554	40.76470311	40.32184478	59.67395583	45.23020896	52.16289651	69.86735956	74.85950412	69.5478186	24.68362121	41.58115087	15.34553276	109.2680579	99.15036388	128.8551823
3.61_369.9987m/z	33.73620544	20.89107775	36.26152293	53.31124205	43.48824012	64.81919804	0	0	0	0	7.341926088	7.321511647	0	0	0	47.29475047	11.45369082	15.02812361
3.66_369.0793m/z	229.1015406	236.232373	281.9487248	311.0986575	341.2947779	372.8608484	594.3373678	638.366747	705.9595367	0	0	0	687.205995	842.8772011	795.286795	0	0	0
3.67_400.0088m/z	105.5004172	109.5830156	111.007973	176.0741716	162.7038725	150.8137106	283.6172821	302.3913637	277.1798732	0	0	0	370.4999605	359.0033663	378.8542881	0	0	0
3.68_202.1077m/z	17.97109912	11.57634524	1.710894874	11.09360953	2.929428428	6.018796156	21.10788344	15.39272145	5.135539724	28.66292407	9.059457787	5.913897523	41.72587535	54.26619935	67.46421964	26.32592663	22.84843063	11.40493598
3.69_612.1488m/z	0	0	0	0	0	0	0	0	0	133.7448246	154.9719969	148.1309336	0	0	0	0	0	0
3.72_231.0838m/z	0	13.83985664	54.13122279	28.84767791	327.107451	7.396392633	9.850623513	0	0	3.250915891	51.75095652	0	17.96757859	10.70972135	0	9.320277597	34.76707952	10.00694354
3.73_355.1004m/z	3.320533249	5.180511968	13.01924104	19.38882832	4.758786891	8.684398495	64.62351635	62.02540086	66.94791566	273.8191704	277.0185181	309.5593121	475.9037541	439.4763954	497.7807692	0	0	9.245958024
3.74_326.1238m/z	0	0	0	0	0	0	0	0	0	0	0	0	66.16688667	85.79929477	71.95421497	0	0	0
3.79_556.9254m/z	80.32822343	53.48568317	66.97187329	0	0	0	0	0	0	0	0	0	0	0	0	0	0	0
3.80_181.0729m/z	134042.1633	131358.3588	133778.5168	19445.04959	19890.243	20400.25807	7997.867279	8257.291585	8531.485836	6493.944692	6451.521087	6984.62551	4471.092277	4472.392302	4703.796402	267.4418365	274.9619958	240.0482446
3.81_774.0422m/z	91.17392034	112.5569427	94.14513787	0	0	0	0	0	0	0	0	0	0	0	0	0	0	0
3.82_399.0235m/z	75.33500803	77.57876553	80.86806218	34.48713443	27.41124583	35.3795194	93.88462201	112.3938278	101.2650798	158.9316109	157.1847322	189.7584571	16.38093977	27.38197089	9.731650582	0	0	0
3.83_612.1493m/z	19.0623019	0	9.801941904	12.76052209	8.185841936	0	0	0	0	2626.08546	2553.76814	2895.849621	52.55966551	43.20323605	88.40023444	0	0	0
3.84_307.0823m/z	3109.792849	3064.291457	3307.464808	2277.417918	2197.218272	2308.084011	4709.261717	4811.267379	4977.975151	6685.130405	6832.003744	7297.914458	2161.229901	2044.330286	2186.623285	398.8422169	379.9182865	394.6048554
3.86_326.1234m/z	0	0	0	0	0	0	0	0	0	0	0	0	197.8029604	183.1734535	219.7025154	0	0	0
3.87_899.2011m/z	12.61116518	0	5.014282692	0	0	0	0	0	0	396.6140603	385.7651476	439.5547149	0	0	0	0	0	0
3.88_609.1239m/z	0	0	0	0	0	0	0	0	0	262.2023719	274.8964638	287.4511092	0	0	0	0	0	0
3.89_915.1973m/z	89.06417873	83.37569685	111.6715102	0	0	0	0	0	10.52524825	3222.065144	3136.225761	3453.786562	254.3138439	326.6713587	331.2873911	0	0	0
3.97_400.0096m/z	10.65436172	7.282637383	12.57094356	43.03600282	48.93391656	44.55278467	44.73028302	58.2676425	50.30460136	0	0	0	212.9625988	202.0820256	191.6291194	0	0	0
3.98_321.0611m/z	105.5211313	99.8607486	121.4757599	132.3201175	129.6327273	135.2365736	104.117201	108.1717311	124.8239995	34.22681067	40.6775901	37.11767067	0	3.413403222	0	0	0	0
3.99_323.0735m/z	3.759899809	0	3.866529431	0	1.004219761	0	10.57378263	0	12.7526639	14.02561774	17.64651704	13.94650738	72.28015531	81.0278739	89.31595701	0	0	0
4.00_289.0713m/z	147.1688137	134.0680491	141.40064	98.13006662	105.1343391	91.11616494	93.94166052	91.53752841	95.95308856	170.7873943	178.5615755	169.5298224	18.49660506	26.72551355	20.93074068	0	0	0
4.02_120.0817m/z	5.952120492	4.003532716	3.102208042	3.456911644	5.467506543	3.779378403	5.394105716	5.872699891	6.676025316	0	5.270053597	6.643312265	9.012027096	7.858188639	7.303983548	10.37972481	7.990438392	7.702715343
4.05_170.0964m/z	50.45063455	56.86453907	15.99855091	42.11930733	54.33379807	47.10166052	61.60137239	44.30438931	46.87140007	65.17720439	91.60382653	51.09866913	64.94824877	67.25970244	45.58290794	144.6655371	83.24088619	76.46679252
4.07_222.1494m/z	70.35359909	48.69746257	56.53412832	56.85480297	54.49295734	49.22053885	76.80882872	52.18442697	94.58551955	66.6756701	97.52475452	65.54559255	74.41007009	65.27411526	63.74040514	202.651012	107.5043985	148.1876317
4.08_457.0760m/z	183.223397	199.1476105	243.9404291	0	0	0	0	0	0	185.2444621	200.6774442	173.9837731	0	0	0	0	0	0
4.09_717.0366m/z	0	0	0	0	0	0	24.07211388	36.83756134	29.67855731	220.6829491	240.8368504	263.6892574	7.328907614	0	10.1342353	0	0	0
4.10_701.0350m/z	0	7.062100186	24.63395866	0	0	0	73.43478402	82.54561069	120.3285507	831.2169846	839.9750467	966.0460669	16.45971123	24.40808603	42.50881994	0	0	0
4.11_610.1322n	3612.529402	3645.685277	3864.842927	1317.255654	1323.503192	1384.643767	7481.00444	8131.893643	8341.726932	31933.31812	31744.64136	34275.84463	5513.360225	5631.926278	6043.258952	0	0	0
4.12_659.1246m/z	0	0	0	0	0	0	17.92568417	21.67012763	32.51957966	244.830832	288.2815822	265.7620888	0	0	0	0	0	0
4.19_915.1970m/z	0	0	0	0	0	0	0	0	0	193.1655604	134.9543419	224.2055774	189.1063203	192.7923436	201.6141547	0	0	0
4.22_383.0946m/z	0	3.031614572	13.42236224	8.51936939	7.599638912	0	4.372810203	17.28105474	21.69627656	0	0	0	186.411861	283.3667112	274.1438657	9.195035031	30.84647586	63.3829649
4.23_899.2023m/z	0	0	0	0	0	0	0	0	0	370.6046703	351.942498	384.7643424	0	0	8.717527362	0	0	0
4.24_458.0151m/z	125.314501	118.6356162	118.4063471	103.0784665	94.37379944	114.0484489	63.13909403	65.05618426	65.51025562	0	0	0	27.26501389	15.76367079	22.56042232	0	0	0
4.34_155.0709m/z	0	0	0	0	0	0	0	0	0	0	0	0	0	0	0	83.21758931	49.84038197	71.79727618
4.35_763.1504m/z	40.6485704	21.64265544	45.68438995	11.08564725	10.23310003	8.033715216	0	0	0	299.0638214	276.0509694	322.7973992	52.40262159	46.19997831	99.27626542	0	0	0
4.36_163.0397m/z	281.6613603	278.1309971	270.8993527	517.592425	518.122924	555.5677848	258.7162617	277.3663111	288.4341991	222.0807544	211.1740669	225.3388125	93.43342008	91.30538955	116.9695596	65.99297969	64.61535618	60.71719235
4.39_264.1598m/z	283.9084985	264.7358514	271.3282215	260.4926429	253.5876263	248.9778955	350.213922	346.5147819	332.7029475	337.120838	356.8768688	393.7840456	321.9270501	328.0335745	342.6579478	638.9288038	624.3024241	656.6584219
4.40_314.0930m/z	82.87606895	83.59326364	113.5151579	47.98558661	64.94127439	71.64306375	30.37954389	49.83458792	33.04873777	30.90865772	40.19317289	33.6329537	41.23252005	40.26039617	57.61733353	0	0	0
4.42_467.0829m/z	728.5829579	721.424631	731.2590359	289.892263	282.840916	263.0628563	116.6191098	107.998311	68.00729329	100.9258699	95.2907086	44.93888464	23.7506705	41.44303301	16.38248243	0	0	0
4.43_188.0713m/z	2975.784575	2972.845903	3090.968145	734.7900662	712.929358	749.972099	174.623825	169.0178549	163.8332616	803.4059906	760.7350902	858.375216	7534.088699	7575.110358	8134.245349	1387.115781	1434.399052	1466.331391
4.44_595.1446m/z	423.9182025	434.5462591	459.5080059	318.6905314	327.7770315	313.8806349	333.7287524	339.124146	366.047058	971.6569732	977.1548387	1010.11195	1760.471921	1780.910041	1906.553547	0	0	0
4.45_287.0548m/z	0	11.17370104	10.59783806	0	0	0	0	5.483289208	0	47.86843367	38.75496648	45.6486633	56.17451681	46.60558485	53.48503094	0	0	0
4.46_238.1415n	565.0254538	596.3175276	695.0772747	660.1671349	2883.435583	523.4582635	844.8318087	716.8767371	663.7637666	966.6358953	1084.093271	813.5510849	852.4772499	691.329579	589.7128961	1595.598075	1694.455876	1918.716288
4.51_280.9891m/z	36.68455779	17.93974733	9.766372141	20.14832029	18.89176716	10.22195389	21.78328398	30.45761439	6.134208337	50.56554554	23.37857961	7.07969495	38.97418078	25.71411177	8.80614256	99.19682781	54.7140875	71.97920842
4.53_235.0583m/z	0	0	0	0	0	0	0	0	0	0	0	0	49.67971229	66.67578705	70.77155439	0	0	0
4.54_275.1106m/z	74.33693146	86.03570552	125.1285585	101.3450786	735.1282364	110.823175	108.8868961	89.42498107	110.5674309	122.1939458	205.5951301	110.5536011	131.5514407	110.9714313	121.9701313	204.8226397	213.5317223	211.7249875
4.56_289.1759m/z	0	0.330409819	0	0	0.000256348	0.003117037	0.00018783	0	0	0.029759012	1.251514304	0	0.261810479	0.01249297	0.021300539	325.8182116	320.9172607	309.5853425
4.58_611.1391m/z	95.75604275	101.8774545	114.7333155	5.435095944	32.52911601	13.75191081	263.4564861	277.0701244	278.3283798	1337.250538	1278.379417	1387.363662	235.1512448	252.3941897	287.8174767	0	0	0
4.59_279.1448m/z	0	0	0	0	0	0	0	0	0	0	0	0	0	0	0	158.2707131	113.0323318	98.29829482
4.63_883.2065m/z	0	5.680796778	6.623177752	0	0	0	0	0	0	368.5179587	318.8600768	355.9714694	8.943333324	70.12134511	63.95880515	0	0	0
4.64_374.1267m/z	0	0	0	0	0	0	0	0	0	151.8667033	147.1763729	133.4657477	0	0	0	12.51768744	0	0
4.67_231.1208m/z	460.2795029	396.3890407	301.6938796	479.0748306	428.761422	367.6764389	600.3389692	435.6125006	643.2606754	372.1892218	476.5602422	445.6241121	430.7815219	352.8453822	367.0903635	620.0827563	776.1061602	1244.593514
4.70_84.9386m/z	13.69138006	13.96677184	18.18039635	15.93855642	20.46370464	11.59447133	27.3561685	19.12008371	20.26653531	22.09969457	13.23053101	30.63165377	18.3911953	16.92873608	23.52786479	49.55769358	48.58092595	41.39532116
4.71_899.2020m/z	6.507375117	5.538099057	10.6283237	0	0	0	0	0	0	1097.780227	1071.537655	1140.426369	197.2839477	220.4658317	263.5977843	0	0	0
4.76_507.0758m/z	85.76438185	89.89128596	97.11553419	12.96228561	15.04597733	28.6394254	0	0	0	0	0	0	0	0	0	0	0	0
4.77_140.0474m/z	3.046585119	0	8.173458448	15.61555953	10.73261183	13.82790013	25.12226975	25.59370059	26.89790876	0	3.93806121	0	24.12203872	23.73477473	24.8585084	0.164992533	0	0
4.78_673.0880m/z	0	0	0	0	0	0	0	0	0	143.4857035	137.979393	140.4724426	0	7.396283481	0	0	0	0
4.79_579.1498m/z	431.7793256	460.142166	483.4515215	264.4654139	258.4766555	286.6842269	302.1461067	326.1371759	326.0628301	3727.94496	3671.853736	3957.934209	794.6705706	840.8978534	861.2125046	739.8114147	779.7125318	783.3104473
4.80_594.1373n	1873.612666	1907.049174	2004.86281	1109.111965	1146.579576	1160.361837	1979.953779	2088.911804	2201.04844	9828.706904	9802.40543	10498.17804	3029.237948	3104.313894	3322.764452	0	0	0
4.81_609.1238m/z	10.86382045	6.56146063	10.48267855	0	0	0	0	0	0	376.7368869	363.551198	381.9199544	16.25749583	17.23458008	29.82369118	0	0	0
4.82_633.1081m/z	536.8331561	532.969659	574.6371072	456.500295	467.708352	453.1842355	120.6856799	147.2657497	151.4329502	140.2248684	152.5688945	157.0832417	40.93211769	21.59211854	33.02192811	0	0	0
4.83_650.1346m/z	72.62005534	83.90511423	106.9325998	62.96171363	89.59487927	88.83413257	0	9.094160048	9.143121403	0	0	0	0	0	0	0	0	0
4.85_747.1554m/z	0	0	0	0	0	0	0	0	0	215.2156334	199.4473447	222.3524497	0	0	0	0	0	0
4.86_899.2026m/z	87.5414448	82.47994416	102.2883389	0	0	0	0	0	0	1600.580478	1590.863786	1664.173536	339.7201774	351.4172136	380.768684	0	0	0
4.90_155.1549m/z	383.7611188	425.4861004	411.8847997	371.0239875	375.9225221	393.0829787	553.9174351	566.1837931	589.3333054	516.6907666	547.6195405	569.7061328	587.5957086	513.1900613	529.1791742	1036.821319	1035.484459	1189.550508
4.91_1004.1272m/z	318.4683314	249.1266111	311.2786255	610.1979943	589.0571207	566.7725895	718.0540437	733.0036091	737.5342643	476.298174	531.9019291	575.8928553	60.08684086	34.34651707	48.51888171	0	0	0
4.92_306.0749n	32636.35741	32424.35403	33447.42633	50496.07206	49040.2306	50975.84418	61881.01274	62594.84435	64260.26398	48452.61625	47679.42254	51253.36782	19579.08018	19509.27962	21321.01346	45.27393894	6.128297186	16.1511134
4.93_305.0663m/z	5195.547902	5304.557611	5313.713295	6148.203343	6382.764393	6696.226225	8478.280742	8994.1502	9112.665768	9164.152279	8957.875318	9879.774068	4433.605146	4548.740583	4746.421706	0	0	0
4.94_594.1370n	3607.717687	3537.699966	3927.634274	1381.962469	1439.997957	1444.632028	2790.8711	3014.069901	3151.377203	16392.37552	16158.25682	17242.0548	7149.510225	7219.961193	7747.957525	0	0	0
4.95_762.1431n	14550.56009	14564.65189	15300.86789	13200.7661	13425.10139	13447.70438	13831.15735	14625.91355	15009.30624	10350.53373	10170.93316	10752.04908	22129.86446	22416.45873	23594.42823	0	0	0
4.96_323.0751m/z	1104.717326	1125.903076	1201.037708	928.538934	950.4676844	1016.76806	1587.36494	1745.832412	1755.916557	1272.43859	1270.54599	1359.453861	1340.398862	1421.226602	1589.663074	141.5857116	215.892697	199.9215865
4.97_493.1704m/z	123.9687255	106.6749144	117.6184765	95.30342356	117.9923966	121.6102374	90.6927354	104.8869025	110.1664159	198.4848268	209.368411	236.676743	36.62009134	39.14657979	19.3389973	0	0	0
4.98_365.1209m/z	186.0399497	193.7718348	201.2145033	233.3040004	239.1519682	259.2810119	198.2873352	263.8906479	233.9685642	5565.427539	5691.037537	6279.646144	191.4455756	206.5363735	213.3028227	0	0	0
4.99_433.0359m/z	0	0	0	0	0	0	0	0	0	72.84104921	74.12790105	82.8924044	0	0	0	0	0	0
5.00_376.1396m/z	0	0	0	6.51284881	5.444794045	25.35917117	27.21370781	19.85390127	34.39191479	0	7.441300058	0	66.01034769	76.56644131	76.841273	0	0	0
5.01_689.0827m/z	15.42277266	0	0	0	4.286333561	0	5.850781594	0	0	401.6467498	345.0152939	338.3981542	19.31634637	33.23421574	51.84254829	0	0	0
5.03_467.1879m/z	289.2378279	321.2597852	393.8804733	96.71584592	104.7016545	126.5747404	124.3006535	134.2312926	170.4074634	186.6670198	173.9029599	191.9396739	176.2353927	215.4479246	231.7263192	0	0.917738137	18.944126
5.05_767.1633m/z	0	0	0	0	0	0	0	0	0	61.08167544	68.43162961	70.95571678	0	0	0	0	0	0
5.08_231.1203m/z	52.09413032	58.66137646	56.20858838	71.24517954	103.5519406	62.09504058	88.57237417	76.77607172	79.22378847	101.9625466	99.86146686	104.3407556	97.16391778	70.70511244	91.94943917	206.7459429	179.9410018	178.5638979
5.11_762.1429n	6455.85207	6487.396608	7001.864684	2420.693457	2488.986757	2583.532546	12380.87657	13002.6647	13638.75187	23929.75389	24126.26719	25519.88746	12280.90641	12548.74977	13353.44617	0	0	0
5.12_578.1425n	1690.499083	1716.755304	1918.190417	947.6395059	989.153368	1036.863481	891.2966668	961.3474345	998.9763862	7873.548136	7865.570459	8471.873253	1862.65557	1863.960855	2064.438028	6.517500857	33.68865775	12.34044285
5.13_762.1402m/z	83.34406572	102.6387738	100.9077637	0	0	0	191.4792146	201.1511633	236.5461963	362.7574335	370.9118838	378.4163622	198.8089701	210.9589279	224.3638046	0	0	0
5.14_282.1682n	347.2719545	366.1729575	446.723645	486.9715379	2261.220573	339.1152679	617.1294562	391.1124074	389.8335891	648.8463789	662.1434144	490.4359813	707.7832178	602.6370543	519.9816147	1304.948835	1148.803222	1329.698785
5.15_133.0823m/z	9.045336038	8.62293735	15.9940471	28.78467548	97.64243469	17.52540777	20.20086188	16.42174468	10.32918355	43.66004423	30.43267208	7.140888864	11.83267573	22.28475333	30.79810327	58.49028669	43.44667297	58.45209157
5.16_208.9446m/z	14.16358243	17.05611394	24.19319077	31.65074445	27.24603307	30.35901745	52.77583128	28.06512648	12.31679321	24.32011498	14.29989008	22.84418201	22.43019392	18.25402262	45.39549527	112.3032073	130.0165292	132.4214742
5.18_361.0894m/z	94.9021917	93.46290558	111.0592765	197.7150056	235.2372731	270.1470221	57.29235201	89.8262462	96.93471768	97.66784897	119.0145426	112.8492904	0	0	0	0	0	0
5.21_1067.2067m/z	364.5767234	377.291823	422.6274052	14.60528278	19.05144682	18.68994894	72.93597002	109.698801	106.2960306	1953.898995	1999.723527	2065.126587	547.8476035	576.4348142	610.7303179	0	0	0
5.22_641.1492m/z	0	0	0	0	0	0	0	0	0	445.0754366	420.4474797	453.99419	0	0	0	0	0	0
5.23_623.1395m/z	0	0	6.159027157	0	0	0	0	0	0	358.7021054	370.7634886	381.6952257	0	0	0	0	0	0
5.24_813.1864m/z	101.3525898	103.4326501	142.4142652	66.27867678	109.5163605	94.52019087	0	0	0	0	0	0	0	0	0	0	0	0
5.25_319.1367m/z	43.27709831	60.84327445	90.42274784	82.68317603	455.7928795	65.80171543	82.97865813	65.73443181	50.03646396	79.58928046	110.3820275	80.59739358	83.48651198	73.0985128	70.09060759	154.0647583	118.1047008	130.7019254
5.26_867.2124m/z	593.2008956	647.8938966	785.4082847	320.6668234	336.1707368	372.7799891	289.1683064	326.3425788	318.9664757	3620.201523	3558.546815	3711.461858	344.1502682	328.7755655	358.1715167	19.57089963	11.90665415	20.92786101
5.27_1155.2738m/z	0	0	0	0	0	0	0	0	0	9.219884046	42.86916593	38.41655016	0	0	0	2086.351875	2170.888689	2184.218195
5.28_317.1213m/z	34.11847976	32.62352997	42.31760745	17.75383311	26.74085595	28.18387557	7.547179363	31.70508738	28.71716338	8.091858188	9.367058019	5.789873446	103.4776552	126.6662164	118.3275768	15.88829663	11.90711536	17.29646768
5.29_376.1388m/z	0	0	0	13.3900076	4.790639751	3.864483856	26.7691812	21.16719318	30.14535	0	0	0	53.88274685	66.24502872	62.6231391	0	0	0
5.33_935.2646m/z	0	0	7.082397054	70.69214153	86.29562093	62.12388596	203.833574	257.4110344	261.5683893	0	0	0	0	0	0	0	0	0
5.34_652.1144m/z	2734.00855	2788.256617	2903.0723	353.0845806	426.5961093	411.416375	32.28485197	30.59739428	31.77293404	47.01602327	50.20148773	47.6810697	79.05005744	67.12826828	95.32277216	0	0	0
5.35_303.0145m/z	8363.882264	8367.059766	8662.821648	1149.220728	1212.832475	1212.257949	196.5709007	191.3378002	204.4704827	194.2025025	189.2591481	181.6287454	264.3052615	277.5884992	313.2142937	0	0	0
5.36_291.0872m/z	5269.579086	5291.50526	5591.106931	3115.060602	3202.675341	3286.406049	2834.839354	2914.844807	2999.592253	11155.08431	11228.8097	11864.22827	6337.089195	6234.514336	6695.032416	222.242668	206.876029	180.222367
5.37_867.2127m/z	228.3585021	242.945199	275.234042	95.5078868	130.2584536	134.5518369	100.723984	90.55090065	99.70549366	2223.07561	2207.859411	2384.543879	207.1899051	189.8257783	231.8335308	110.5692469	109.1934724	113.8962934
5.38_883.2071m/z	0	0	0	0	0	0	0	0	0	190.1179042	206.5319764	163.1020355	208.8735235	205.6725719	260.7675222	0	0	0
5.39_265.0710m/z	0	0	0	0	0	0	0	0	0	74.14063155	54.08295838	47.25069045	2.750235277	3.897339812	0	0	0	0
5.40_611.1571m/z	152.8842869	149.1610069	145.0835806	821.4368605	900.0737368	895.2041272	1034.32284	1178.055544	1197.903902	1908.461908	1877.302814	1999.963959	236.5315966	284.1801803	318.1993298	0	0	0
5.41_748.1643m/z	0	5.467325011	0	0	0	0	0	0	0	90.81481155	90.93760275	79.01894668	109.2049542	111.0489916	120.7298298	0	0	0
5.42_253.0942m/z	123.5321641	137.3945642	147.3635342	120.0250686	138.1707756	134.2826041	225.687174	223.1012686	227.2278167	91.38873789	90.39568972	84.31011261	25.84810664	44.018372	36.39134168	0	1.950349788	0
5.43_275.1471m/z	673.1632726	606.8650259	384.7198991	504.7419803	440.2122454	588.2120506	842.1170501	593.0502556	710.1732475	467.3095932	512.9186705	464.2726446	600.8075642	435.4034153	499.7192452	917.0859547	1051.1827	1499.636808
5.44_373.1834m/z	198.6846138	221.0942608	243.4836082	134.8111827	135.7914689	143.4231452	107.8740348	107.2232946	98.26788263	179.2348624	168.4169533	153.4190986	0	0	0	0	0	0
5.46_317.1215m/z	38.46938544	53.13908186	66.93821331	37.83436269	40.2656433	41.68140209	31.02198379	28.89398817	54.62609342	4.197568368	15.37801579	6.278004326	89.87547359	98.90687462	112.322379	0	33.61702051	11.84792811
5.47_1155.2744m/z	4.938804214	6.649646768	16.88856962	0	0	0	0	0	9.92075032	1400.589249	1431.543293	1516.843195	10.7159398	0	7.308607096	118.6911258	149.5083931	139.3321003
5.48_596.1552m/z	84.83241578	98.00210319	98.2231949	173.1746276	157.2378768	170.8756393	100.0954707	140.182002	121.5638665	2797.136164	2812.58298	3073.853017	1531.700507	1492.952803	1622.522169	1154.819471	1054.690185	1107.731239
5.50_277.1670m/z	81.38339921	69.8475313	92.96150101	86.079129	104.4434474	81.75542857	1.495699048	5.392366546	3.098733568	0	0	0	0	0	0	0	0	0
5.51_920.1242m/z	0	0	0	0	0	0	0	0	0	385.6598433	365.0377257	418.3094835	0	0	0	13.01784028	57.49460239	70.70845279
5.52_867.2122m/z	363.066028	370.3680037	420.654331	289.164678	295.363684	319.0276307	439.0864854	473.1811428	515.519887	6733.040973	6765.175843	7319.906026	663.3931116	677.4722416	732.8245828	3696.412825	3549.571916	3732.397182
5.53_163.0397m/z	405.7178028	433.7392804	440.1849846	554.8645955	543.2748937	555.7596837	443.1546516	474.0623748	463.2021057	1990.863051	1969.924581	2125.402783	114.8877712	109.86845	110.016397	135.7572924	113.3326596	113.9136937
5.54_528.1502m/z	76.84900151	97.3898569	117.0442539	76.07009938	75.22038107	79.04341773	87.22835314	111.4643993	110.8000818	0	29.14654638	18.73172647	119.3671293	156.2433657	161.634469	0	0	0
5.55_883.2068m/z	28.40554925	26.84302716	32.28287638	0	0	0	0	0	0	1351.717407	1362.206012	1479.866778	196.5585009	210.1035489	206.5547419	38.20725619	44.98811557	64.61011114
5.56_426.0239m/z	0.040726312	0.229130035	0	1.153637451	0	0.710938954	0.254712797	1.080419001	0	1.790516889	5.571015109	2.197797953	109.6009648	138.6206091	136.9855506	0	1.641831332	0
5.57_195.4752m/z	1572.601361	1388.539903	1195.56572	1320.737165	1083.92908	1063.059746	1902.824178	1787.865705	1901.114481	1389.070017	1342.741199	1808.484054	1622.892264	1243.22421	1481.48387	0	0	0
5.58_514.0329m/z	111.4483876	112.5299028	89.23603241	110.7715988	86.30856339	88.80173871	143.3642128	146.5133864	151.0526941	99.63230824	89.72166151	75.97913725	139.7014917	101.5442173	83.68721164	0	0	0
5.59_504.0998m/z	126.4786618	105.088306	120.5366435	93.84621426	73.81870469	70.06907803	52.07151553	45.28602373	41.57835022	0	0	0	0	0	0	0	0	0
5.60_195.0960m/z	667931.4953	647311.3649	633735.9819	559940.1504	556348.1837	572581.0989	573201.0432	594350.2035	599312.4789	391710.032	389431.3944	415767.2642	361290.1063	343785.6116	359573.0531	2715.537677	2524.507865	2822.793624
5.61_373.1832m/z	0	0	0	0	0	0	0	0	0	0	0	0	720.3548801	742.608614	871.7672096	0	0	0
5.62_293.0249m/z	764.9793975	754.0922604	656.4112323	702.1711211	666.6062698	642.8413096	681.0845898	722.0475039	706.8788641	713.9185074	705.11589	643.0145849	574.7183685	566.696921	553.2096644	769.1798341	757.7172399	816.6966383
5.63_826.1423m/z	78.55052104	77.97505939	70.05173143	49.28810712	45.95438059	45.4520999	15.68539152	8.976136558	10.45333735	269.8066999	245.6025633	206.0415933	0	24.86284096	30.49188327	0	0	0
5.65_913.1472m/z	0	0	0	0	0	0	0	0	0	201.11792	239.6874137	238.5986123	0	0	19.82840638	0	0	0
5.67_632.0601m/z	245.618007	204.6167629	273.9847339	182.7870995	164.9004186	171.5313104	152.2338144	114.9107354	166.6640591	1799.136901	1689.141316	1747.593122	476.3860194	466.9586586	451.6281124	0	0	0
5.68_579.1499m/z	15151.20827	15056.43418	15612.92858	11775.36112	11848.74038	12161.46818	12343.14497	13006.31022	13542.06943	83558.4129	83053.37264	89963.77074	24642.55748	24768.40627	26763.76322	3608.076439	3496.520148	4319.66254
5.69_687.0489m/z	166.7895527	197.3581471	255.7724882	115.349021	155.2591092	144.8608389	105.6243786	128.8219585	169.9408028	1298.209721	1307.97621	1435.44487	414.8790174	454.74919	452.4563139	243.09673	180.0323958	264.4142062
5.70_685.0465m/z	133.4985398	155.8094644	200.8307133	115.5470346	105.2328687	131.3310354	107.5031364	143.2307015	113.2755346	1030.72757	1067.471697	1107.982478	343.5767452	348.9314299	400.4497633	178.2791089	156.7034435	191.4504958
5.71_321.0938m/z	15.31217463	12.34616024	8.009925838	23.70839463	15.75913567	13.77053333	38.3969502	38.93120127	42.4447966	27.12956504	24.45400214	27.25189461	465.9987346	460.5188526	532.7689137	0	0	0
5.73_899.1994m/z	0	0	0	0	0	0	0	0	0	187.9377447	214.6108226	206.7563188	68.72613284	108.1240424	102.3709261	161.013863	136.9452244	99.74896049
5.74_866.2042m/z	0	0	0	0	0	0	0	0	0	52.65278896	60.9136109	26.60034236	0	0	0	384.1536668	304.8839258	373.3390398
5.75_867.2121m/z	122.9477395	144.9602151	174.9605788	108.8018685	108.5034075	117.156246	163.5067804	152.0520934	155.5632652	3570.270226	3737.096417	3910.871934	639.4360264	639.4664912	729.5777855	8944.197842	8751.333493	9264.837505
5.76_289.1269m/z	33.78715844	54.89314439	43.49328772	40.93350592	50.40663743	33.04856047	70.36879025	38.47037035	46.97097186	63.21378214	51.50042542	59.97099363	71.96100281	56.64606805	34.64124796	126.6158733	120.0300233	114.9120423
5.77_245.1362m/z	604.9489972	511.086035	386.1204897	564.6602445	582.899237	448.6305502	729.1123137	543.1491473	880.4002244	458.8293386	555.2522033	588.8173184	530.2457666	417.7181987	448.0572892	726.5011497	1146.172621	1497.478949
5.78_579.1499m/z	5254.083618	5378.03507	6205.428742	4260.196343	4892.699057	5187.780701	4680.120344	5106.636218	5209.420845	37719.55512	37968.00179	39752.42765	14355.52626	15016.65399	16067.85603	43515.60702	42475.0694	44978.26532
5.79_650.0726m/z	0	0	0	0	0	0	0	0	0	97.81145699	103.8124255	107.2744655	29.55488559	11.04760177	8.251660099	91.79861155	113.0844933	99.42730284
5.80_599.1170m/z	0	0	0	0	0	0	0	0	0	99.47932043	111.0760884	108.899556	18.12487935	26.07347705	0	184.3557945	186.492876	170.6247953
5.81_1051.2120m/z	11.20609357	23.96690607	33.88051632	0	0	0	0	0	0	476.0165237	447.615108	523.1860324	157.1263691	207.0576209	243.2970209	0	0	0
5.82_401.0386m/z	30.58189185	28.09153502	34.75792732	0	5.251335655	16.69687806	5.62460263	6.158419863	0	0	8.331945019	16.01401631	73.10976599	105.308512	48.49545396	0	0	0
5.83_914.1534n	13380.03961	13583.71725	14464.71342	8339.224062	8771.577369	9045.056214	3338.744859	3561.025032	3782.7212	1224.820964	1259.665823	1286.054125	3172.650747	3307.302774	3570.146843	0	0	15.75934588
5.84_553.0298m/z	92.80749288	72.58168103	83.36190775	46.00438791	54.47385949	42.65107128	0	0	10.92018383	0	0	0	18.37455907	18.91666391	30.95483645	0	0	0
5.86_866.1996m/z	0	0	0	0	0	0	0	0	0	18.76942871	0	15.02540001	0	0	0	201.3936184	264.4632469	238.0822677
5.87_1154.2667n	25.85833961	48.48359853	44.68316575	0	0	0	0	0	0	2076.39285	2115.264483	2314.215927	52.31629893	31.69498771	65.44484175	8837.299074	8830.460727	9199.160812
5.88_1171.2638m/z	0	0	0	0	0	0	0	0	0	36.12904985	38.70675113	11.27832494	0	0	0	448.9186521	374.1295593	455.6685805
5.89_547.1445m/z	266.9298638	272.336949	292.7692835	1621.95412	1644.47594	1644.780706	1646.038264	1764.070132	1804.993971	83.29495916	44.3157957	71.54162085	71.41942963	98.32831157	119.17551	0	0	0
5.90_674.0574m/z	90.78461597	78.92570469	78.43732987	70.34116436	70.26847879	75.13626448	25.54893117	74.78899766	78.53253253	0	6.60561168	0	0	0	0	0	0	0
5.91_457.2763m/z	44.60397537	41.54193603	17.40472386	32.70751119	41.78951979	13.87657131	60.49421056	23.51016333	35.20752443	49.45095878	59.79262737	56.64180422	63.11425904	59.25550251	33.26598054	156.7172378	195.8542086	148.0526873
5.92_1035.2171m/z	0	0	0	0	0	0	0	0	0	0	0	0	208.956127	260.447569	304.7086277	0	0	0
5.93_373.1830m/z	0	0	0	0	0	0	0	0	0	0	0	0	98.26923752	105.6043308	97.54261462	0	0	0
5.94_307.1766m/z	118.4641049	105.0488243	128.2223413	111.2049871	111.5778887	114.7188066	7.680466342	5.214672989	0	0	0	0	0.003446684	0	0	0	0	0
5.95_411.1618m/z	36.53636019	57.01316754	69.26048438	30.37415514	33.11081111	33.51610974	24.17138597	15.27778101	10.63813424	1.263787363	0.121283013	0.468273833	458.5413344	542.3721909	656.0783126	0	0	0
5.97_1155.2735m/z	13.43913881	22.42495433	6.963621654	6.573506143	6.943343777	0	19.05779878	39.7436971	57.42122921	3427.741219	3468.646532	3599.535481	213.5461437	221.8595478	234.533912	8768.397191	8634.096657	9005.143809
5.98_866.2047n	2535.703576	2609.795735	2761.18317	1881.007461	1977.439145	2116.75754	1988.89753	2230.08064	2293.688833	17452.87828	17586.26018	18870.48374	2337.475796	2502.211755	2726.610905	1947.185125	1796.262018	1975.497793
5.99_973.1085m/z	0	0	5.92204213	5.081092999	5.133831752	0	0	0	0	298.0266928	279.6017817	309.1135086	5.743434634	0	0	0	0	0
6.00_975.1102m/z	0	0	28.43872479	0	0	7.193700708	0	0	0	257.5911644	280.1518744	319.7886002	0	0	6.836114383	0	0	0
6.01_956.1022m/z	0	0	0	0	6.799998861	0	0	0	0	386.8026407	387.6871764	397.4679421	0	0	0	0	0	0
6.02_851.2158m/z	0	0	0	0	0	0	0	0	0	125.3686147	132.5430755	128.124791	0	0	0	0	0	0
6.03_746.1478n	11743.65541	12060.02473	12927.86511	7773.671382	8057.16423	8445.123926	6782.531191	7200.121142	7610.196956	6478.473265	6646.551019	6777.813756	21376.67998	22336.95912	23813.68103	25.87092508	13.77602041	0
6.04_855.0584m/z	72.02907853	95.85154952	110.1754088	40.4388935	49.06705995	59.57282704	29.1331381	22.00327799	30.82360526	0	0	0	227.0826583	189.8810045	165.159136	0	0	0
6.05_800.0691m/z	90.86420839	96.88571316	127.0109991	28.57028886	63.74870427	63.67171227	12.12630595	21.52159155	19.62717924	6.211201278	14.65722109	0	265.2646994	283.5422411	318.1712712	0	0	0
6.06_439.1212m/z	19.12016689	22.16054127	34.58024863	0	5.368186653	6.802328767	0	0	6.045632804	38.00963909	28.68595107	17.1682142	5.96067168	1.891851027	32.06163325	1240.486079	1243.284943	1472.483005
6.07_666.0879m/z	98.70237817	92.98731208	110.2347559	823.3272922	789.5247446	819.1989785	790.1329894	811.8529117	866.3449124	0	0	0	0	0	0	0	0	0
6.08_595.1653m/z	3103.210851	3084.900872	3293.147711	11702.64442	11725.025	12157.53655	11730.50929	12423.62718	12884.09574	1712.853373	1693.737422	1779.031964	136.8552253	156.8917657	164.7784325	0	0	0
6.10_442.0919m/z	0	0	0	0	0	0	0	0	0	0	0	0	116.3291738	110.265422	118.0756283	0	0	0
6.11_207.0667m/z	0	5.599832627	0	1.371875437	1.469438361	0	0	2.414027105	0	0	8.017831914	5.170989582	65.55161002	68.76672469	69.74864298	5.602103048	0.617549842	0
6.14_361.0900m/z	45.46003291	39.81584029	61.19686293	63.14408368	71.48551408	87.43687021	21.06869144	15.21511032	41.16392557	202.1852969	218.1362007	217.8695662	0	0	0	0	0	0
6.15_1035.2164m/z	0	0	0	0	0	0	0	0	0	0	0	0	164.8779843	146.8734588	180.6376368	0	0	0
6.16_858.2230m/z	0	0	0	0	0	0	0	0	0	0	0	0	248.3157313	295.1597734	315.8127711	0	0	0
6.17_650.0938m/z	0	0	0	90.01161893	87.17336748	86.27857584	73.14524723	65.7200311	57.45414077	0	0	0	0	0	0	0	0	0
6.18_800.2181m/z	0	0	0	0	0	0	0	0	0	0	0	0	287.4508916	309.4334189	344.3006225	0	0	0
6.20_469.1663m/z	23.00700963	34.06635596	29.50036478	46.74714136	46.32054552	64.46055141	149.4790352	156.1943293	193.4040498	415.3157014	433.0382124	427.7880133	294.5836225	300.1845617	347.267392	40.48210873	77.72528972	69.42345298
6.21_565.1546m/z	48.55039333	65.74310054	64.73081492	324.0452817	342.596184	345.427171	299.7102517	312.4262573	295.3700791	0	0	0	0	0	0	0	0	0
6.23_595.1642m/z	1541.784192	1609.107563	1781.328405	4390.067015	4559.351995	4778.723723	5974.439924	6288.962086	6503.135409	1245.228646	1267.321785	1287.935308	948.2110911	1036.939827	1066.772977	740.0103117	707.4045829	729.9321333
6.24_866.7055m/z	0	0	0	0	0	0	0	0	0	0	0	0	0	0	0	255.840055	315.150797	230.1714331
6.25_261.1715m/z	1267.673903	1254.370313	1289.56498	5307.18135	5278.111337	5429.879502	1809.325909	1902.210371	1942.210621	394.722086	408.295237	413.7640165	0.153977808	0.631084673	0	0.842200417	0.811309643	4.84403789
6.26_978.0752m/z	22.42889468	30.22334985	14.41885961	34.61317462	70.07734432	47.8465893	9.771772339	17.30051	30.37219718	104.6253485	113.5968258	77.929791	75.40713515	95.28421802	80.60109159	0	0	0
6.27_313.0693m/z	1920.678445	2005.426573	2060.810182	3908.427599	4006.325136	4148.100564	3681.626052	4131.672203	4537.003845	3605.401819	3779.949721	4039.936222	2939.623758	3147.631304	3048.198799	370.759542	455.404994	465.6647765
6.28_343.9983m/z	2384.465449	2275.114305	1968.812429	2988.887741	2437.922432	2466.10164	2947.182214	2910.620864	3027.780558	4636.895246	4632.396399	4503.079738	4385.692577	4053.434465	3791.4301	1095.49765	1216.441782	988.0386992
6.29_471.1833m/z	11.77201511	5.650789331	29.31294156	0	4.130755862	3.627514596	24.33289896	38.83331538	19.56304152	219.5445121	221.5043472	218.6939676	69.72481165	100.4965577	105.0022583	0	0	0
6.30_1035.2177m/z	15.80402716	6.522229534	0	0	0	0	0	0	0	156.190181	110.2178958	159.9828063	269.8413038	287.9184852	312.6883191	0	0	0
6.31_1067.2087m/z	7.588550353	36.24073367	24.47605686	0	0	0	0	0	0	373.2645718	388.0287778	392.7991914	242.8380313	289.3508961	248.5482227	0	0	0
6.32_530.0173m/z	518.0078043	484.0524687	422.0461507	474.0492073	433.9923584	449.8797382	608.352383	596.4985532	563.1226936	472.18679	462.1816337	473.6327341	359.6108874	336.663062	325.6397126	0	0	0
6.33_553.0304m/z	16141.71753	14937.38519	13459.93501	15644.5077	13504.96531	13255.90295	19394.86204	18058.43689	17660.59056	13520.89859	13434.68581	13300.73845	11826.64486	10259.88628	9827.576609	0	0	0
6.34_458.0854n	243709.8019	237630.8913	241879.2416	204611.8095	202743.0004	209443.0388	226131.9635	232774.8842	240383.8148	97531.06808	96885.66054	104442.5835	62953.20062	61805.21762	66022.40892	557.4877505	965.2953481	751.549259
6.35_915.1607m/z	2674.317861	2709.896805	2890.002318	2014.311052	2261.78404	2310.84768	2155.717131	2454.087704	2491.983639	793.9162725	796.1254723	855.9633016	400.9474356	448.5611031	495.5763474	0	0	0
6.36_551.0308m/z	1216.009265	1092.042173	1003.518958	1136.087278	961.4873776	989.410153	1479.897381	1368.750356	1335.547939	1048.775902	1087.914867	1063.956398	919.260023	827.9386479	819.150231	0	0	0
6.37_1023.0661m/z	472.8013036	441.9846535	404.0822676	432.9645436	403.5503462	413.4701106	580.1889306	567.9821855	594.6057201	410.8447068	475.0732968	494.9710844	459.4902846	371.2483573	381.1021077	0	0	0
6.38_548.9941m/z	183.6493991	173.7356233	122.9843055	210.8348016	148.6341236	141.328337	289.3130628	282.9069382	281.3886705	221.7933112	239.2907042	236.3680905	225.4177518	245.7751619	171.4621286	0	0	0
6.39_1051.2117m/z	372.7928757	337.7491155	402.8001338	0	12.78178678	4.432800467	0	0	0	1007.71029	1038.272539	1070.275537	381.2383919	383.8861878	442.0826427	0	0	0
6.40_331.1541m/z	29.75215897	36.12690882	49.48868206	48.37990172	47.10049286	55.2263847	30.17497238	37.46676698	47.60892823	120.0077539	111.5453257	88.48025517	14.25155332	43.60935125	20.47894427	0	0	0
6.41_147.0447m/z	2140.115138	2138.004906	2230.712733	2046.077064	2096.242632	2211.138047	765.2812832	802.5517755	856.9280115	2124.218594	2135.023958	2265.527455	58.55926021	84.09187444	70.44691012	0	0	0
6.42_289.1625m/z	1233.290035	1046.549071	615.250352	916.67398	776.2206511	958.6024592	1571.245794	1025.408203	1403.535124	707.7228087	902.0496272	864.1782461	975.6126654	752.547552	874.7779325	1686.741082	1911.168352	2957.854339
6.43_285.0757m/z	96.94179689	105.3157336	106.4333268	76.30154504	92.39010355	89.27211804	17.88784928	10.95086106	11.01541196	13.83658698	13.56753219	8.800688392	5.404608271	9.976863651	13.43921845	0	0	0
6.44_731.1598m/z	3925.083447	3959.099244	4173.30926	2850.667806	2841.998456	2926.283007	873.6917521	896.9862241	989.1696053	283.3331355	267.7309853	290.8994423	704.3713916	759.8568089	802.4032928	0	0	0
6.45_405.1725m/z	0	0	0	0	0	0	0	0	0	0	0	0	786.2443356	902.6248173	957.9592942	92.32792629	135.4085904	135.8613417
6.46_411.1982m/z	0	6.053459789	11.4109266	5.547672411	34.63136606	26.62155774	279.6745725	317.8435063	345.2138254	182.5490723	170.5895888	179.0837073	110.2332915	165.9897087	177.7734019	0	0	0
6.47_209.1535m/z	21.99383106	17.99294805	22.63318396	32.76370348	35.75034361	28.96581939	235.0485053	257.0174211	249.4687939	112.8887883	134.2576684	132.3714764	96.44074672	107.1389125	121.8593623	60.84483547	4.227162408	34.67778878
6.48_699.1696m/z	0	0	0	0	0	0	0	0	0	321.5648606	294.7370025	280.4056165	9.303913917	32.48554162	43.91390953	342.5579616	294.9531512	267.3260512
6.49_866.2050n	2265.656746	2285.626793	2500.424874	1843.256039	1987.778987	1996.300063	2332.269854	2477.38631	2682.017473	24502.48544	24367.21286	26204.11334	5404.26133	5670.752145	6057.111117	26593.02425	25434.40499	26881.95528
6.50_865.1967m/z	187.4945451	178.9833979	200.541823	124.9465992	138.0751291	151.2960213	126.2699909	159.047488	154.5484592	2890.514788	2805.745481	2893.624522	427.7418435	462.1977268	475.7925539	3442.134108	3397.05178	3444.162593
6.51_1051.2116m/z	331.7308563	329.4169939	355.1551113	76.8383573	109.2258931	101.9184506	26.8363212	61.36062515	53.13600441	246.1753627	233.882292	251.8207904	1726.081214	1776.58881	1850.018808	0	0	0
6.52_1003.2274m/z	6.923306035	9.543660129	0	5.62640091	0	0	0	0	0	480.1287151	459.5605071	484.8021532	0	5.229228899	0	0	0	0
6.53_1154.2662n	682.2876088	731.8548859	816.9145085	427.6434186	442.2019458	444.4131276	301.0094656	347.2902968	378.2401254	8034.451947	8086.598826	8602.364371	408.2749234	492.9472247	519.5454136	4574.32306	4540.291712	4847.199124
6.55_359.0750m/z	0	0	0	0	0	0	0	0	0	0	0	0	60.40529067	78.12846364	71.12134908	0	0	0
6.56_747.1548m/z	545.2131968	508.8022476	587.2652275	300.8566663	310.4995744	327.9990516	161.7219764	220.3971096	227.4836007	577.6039162	474.1284627	543.4230357	572.5295859	583.1635273	661.3130657	0	0	0
6.57_433.1127m/z	57.81931575	73.07899719	75.45998975	1293.428493	1289.143124	1323.109907	898.6843003	938.1335205	955.8137527	0	4.717372645	6.252897872	25.74052658	21.08471108	27.06499047	0	0	0
6.58_319.0459m/z	115.820112	110.3642048	140.4649712	104.7256764	109.7084792	109.1690192	105.1757541	123.5733485	115.3393973	63.76512978	52.41353318	61.2233166	58.27433956	65.14654571	77.21504473	0	0	0
6.60_535.1443m/z	33.98540392	33.71213335	73.46436472	345.886752	312.9086756	348.7275451	336.0844844	351.2889772	370.2661047	13.20326365	9.617497145	0	22.0016868	32.13939257	14.22594458	0	0	0
6.62_517.1350m/z	7.077967674	11.10574195	17.7838527	64.98193677	77.11210429	84.07586752	70.11958485	76.67162837	76.60236809	0	0	0	0	0	0	0	0	0
6.63_736.0212m/z	113.3948777	92.19957662	97.2312645	5.258795718	6.343405808	6.287894091	0	0	0	0	0	0	10.09620544	7.951815182	0	0	0	0
6.64_563.1543m/z	410.1749695	389.0398842	422.7699305	332.2931167	290.4877845	327.0507766	291.6726563	285.2734809	307.5156236	987.9416375	1001.348359	1039.85684	728.6094421	724.6581814	772.2402078	488.7009843	499.5309463	501.0536514
6.65_727.0000m/z	273.6975315	268.6915154	294.773691	16.72085584	57.46692335	73.25890513	0	0	0	0	0	0	55.62302655	48.77363743	35.21474811	0	0	0
6.66_811.1886m/z	149.2339512	143.7509533	195.8339186	111.4314422	148.6531429	170.1678017	35.98659577	59.90813361	53.86894353	57.99725983	74.9151459	78.20260463	13.42498716	21.53322152	39.68263399	0	0	0
6.68_1019.2226m/z	76.43565933	120.3174235	134.9923799	0	6.312832235	0	0	0	0	241.8835009	274.0406142	305.269879	1648.157698	1705.091534	1798.166958	0	0	0
6.69_593.1346m/z	65.04309856	96.28018936	58.55679508	45.39872677	50.46265133	60.47564604	33.38852881	52.91999792	6.748695202	148.3377696	183.8606906	152.4153576	86.27837637	90.58687306	112.0272428	15.91084622	33.00069372	58.03792697
6.70_898.1587n	14822.0719	14651.89501	15859.7174	7754.931184	8118.473894	8464.049836	3068.305489	3280.054266	3524.60057	1407.574786	1428.443107	1510.503485	4423.460478	4470.949943	4692.958861	16.70445959	0	0
6.71_1154.2662n	432.0623623	422.7572415	455.2905056	355.1102453	379.2757233	373.2777181	500.8198205	551.8954544	567.465071	8814.43388	8919.772244	9399.860368	1032.316171	1118.092794	1191.579423	14552.08887	14094.72432	15421.4068
6.73_292.0895m/z	40.86554526	34.19033091	47.06482931	12.90169094	19.70670867	3.576636653	0	0	0	79.75374796	52.88684492	65.64564726	0	7.865305832	14.03642936	0	11.63335979	0
6.75_437.2350m/z	43.03800818	27.98767389	36.93493143	61.76419082	198.1424696	29.8058765	55.80928089	48.58238135	43.96989102	82.06030279	72.70763902	40.44660544	180.8289372	183.6345101	161.0351639	226.6510622	167.8449683	210.3412163
6.76_1035.2174m/z	218.3599389	258.8107768	263.3551507	0	0	0	0	0	0	354.7631766	307.2206654	298.6103853	293.9408297	331.1772523	340.5201942	0	0	0
6.77_748.6294m/z	0	0	0	0	0	0	0	0	0	0	0	0	0	0	0	199.8562399	152.1764267	140.009919
6.78_730.1529n	16926.63581	17109.3074	18296.42069	5769.769011	5960.529336	6187.41813	4613.107975	4905.625085	5074.131807	20288.89728	20200.70186	21696.3016	82107.64429	82930.65497	88622.49666	0	0	0
6.79_913.1450m/z	158.9947139	157.4858458	157.3862866	34.8781534	53.90261151	31.01515659	0	0	0	0	0	0	4.528132052	0	0	0	0	0
6.80_809.0794m/z	292.9109329	326.3832808	319.9398625	0	0	0	0	0	0	0	0	0	0	0	0	0	0	0
6.82_929.1743m/z	81.4783336	97.28806718	108.8526441	90.37301841	104.0486989	96.10751926	9.729115498	18.27134603	30.18088333	0	0	0	87.06420742	111.4676443	128.3200531	0	0	0
6.84_789.2085m/z	4.925442239	0	5.132286884	47.10433081	49.72415069	59.57117539	122.8609504	153.6890209	166.3945577	198.2416053	220.219543	210.9045009	0	0	0	0	0	0
6.86_889.1918m/z	0	0	0	0	0	0	0	0	0	128.1301867	108.9504408	146.3713132	0	0	0	288.7972462	333.5560222	366.0607256
6.87_868.2146m/z	19.47873281	0	0	0	0	0	0	0	8.863322031	969.5608582	955.0404126	1031.226902	184.5604642	172.5038529	173.1172795	1933.841323	1812.636115	1996.493466
6.88_591.1979m/z	100.7055182	104.2831292	98.57965308	135.7730935	126.4046055	146.6893114	121.8468914	120.3960129	102.7588419	111.2951119	120.9923114	105.7223545	175.6982827	184.9186804	192.8368251	65.50433717	106.8756198	53.51424588
6.90_587.1363m/z	5.744153301	0	0	96.98766464	103.4304933	138.9956733	462.869458	498.9015815	518.7553314	0	21.96171654	20.4648307	90.27222085	72.88664104	60.83319093	0	9.546120922	0
6.91_565.1548m/z	1071.409144	1087.870534	1213.437022	3606.127604	3758.245277	3808.721275	12107.51034	12912.45923	13010.9084	2252.548607	2271.986269	2350.539259	3199.263292	3292.863897	3451.251714	1352.204872	1286.665275	1385.066251
6.92_1153.2578m/z	0	0	0	0	0	0	0	0	0	1330.981426	1328.958815	1437.646101	0	0	7.902505038	3169.853067	3264.330736	3240.213285
6.93_626.1482n	1269.101431	1318.272366	1411.53484	3373.235355	3483.768381	3564.031207	8133.254733	8918.896652	9282.304454	3785.281144	3765.201848	4140.700375	145.7066441	140.4593635	186.1299462	0	0	0
6.94_903.2750m/z	0	0	0	0	0	0	0	0	0	0	0	0	172.2580422	186.2261498	166.576674	0	0	0
6.95_642.1429n	0	12.53557821	0	176.8111512	212.3994393	199.6593084	733.7972679	855.2228637	883.5502244	180.0898818	163.890171	200.2478158	0	0	0	0	0	0
6.97_210.1109m/z	220.0033271	202.128301	153.8839175	160.499428	184.5570259	176.0934551	422.9658473	340.470179	231.1446141	348.2153508	213.4444437	276.3180726	259.2477356	171.1188623	254.3563276	467.1503719	699.8972248	651.0681097
6.98_1155.2722m/z	204.048998	255.4763452	313.1077956	134.4127246	106.2658455	104.7960461	30.83099387	52.37260798	72.25617744	6334.195991	6379.087083	6824.053076	248.0523922	318.4752955	363.4100595	7396.389741	7157.361105	7227.040829
7.00_761.1696m/z	72.46623029	77.99158625	86.93933529	139.9321617	147.9207368	129.7827431	297.8309243	315.0639771	309.1121016	582.0796875	612.7740874	749.742289	1486.841725	1509.75165	1617.452486	0	0	0
7.01_851.2161m/z	25.81155992	15.02950977	51.87332873	21.93274756	10.35908684	7.623209807	0	0	0	340.5858192	328.2578786	387.2607805	92.03655796	70.19321663	106.200746	83.33228653	20.08797268	45.94894442
7.02_480.0915n	1572.006024	1608.464299	1617.791323	4165.40456	4280.854542	4312.712105	8348.697006	8826.085082	9246.909808	2938.758455	2985.850413	3227.752523	793.2028903	832.0969071	835.1097072	363.4389334	648.2316485	501.1042932
7.03_1187.2271m/z	260.2027797	251.54982	270.6692591	18.01173109	45.03293813	31.77602276	0	0	0	52.52267928	41.2322841	72.31836551	253.066529	243.5850601	302.9055727	0	0	0
7.04_1051.2118m/z	298.1491569	350.3011351	391.4721047	0	0	0	0	0	0	781.5879805	809.8749503	858.3176717	784.8109839	835.1755606	879.6253175	0	0	0
7.06_465.1721m/z	106.6460219	105.6608274	147.4762163	56.52268219	82.89242795	65.69256604	35.11426349	48.647625	49.50288785	58.9925472	57.49437429	41.81134102	0	6.392695669	3.065466713	0	0	0
7.07_747.1548m/z	79.00971382	74.93989522	99.57271858	0	0	0	22.40974882	6.759619407	11.25051962	197.0776648	214.8076524	182.9010878	196.4876209	205.9541889	253.6260768	0	0	0
7.08_1035.2174m/z	118.3106481	161.0572307	156.2475649	50.79680955	44.47002343	53.44246149	0	0	0	0	25.39977297	20.28962767	128.1267769	197.2643303	185.408151	0	0	0
7.09_777.1660m/z	6.987077061	5.627147417	0	42.48821659	48.99540634	63.61067412	407.2402949	399.5165039	388.5494731	64.66325401	67.41378969	57.13697935	0	6.394335554	0	0	0	0
7.10_439.1574m/z	829.2087274	853.3152855	930.1359897	488.4892974	543.2926029	569.6930922	1586.508107	1612.861929	1824.513562	214.6179903	239.5985035	217.4850384	2299.290659	2396.57205	2523.718177	0	0	0
7.11_480.0915n	1425.466089	1454.011855	1577.206296	4707.3758	5087.659456	5210.55617	10943.26932	11794.62264	12178.74111	3068.071022	3264.378247	3243.926117	595.8842083	743.7636605	706.7135443	344.4722482	480.6183218	422.5704019
7.12_1010.7365m/z	0	0	0	0	0	0	0	0	0	0	8.427852842	0	0	0	0	189.8716374	258.8171891	283.2368289
7.14_591.2023m/z	34.13163863	18.19674167	7.312316933	21.69743021	19.23801696	18.26306417	27.14971341	51.0559591	27.08334679	81.84506936	86.1036604	72.36171743	238.4532167	275.1250944	305.8939924	24.56735825	21.52085942	16.29895387
7.15_191.0712m/z	0	6.113751724	2.748969608	4.174298627	3.794797296	8.543122938	0	8.04060715	8.479544894	8.140576877	7.615896259	13.77912344	67.49924596	75.74240999	86.31272438	0	0	0
7.16_765.2564m/z	0	0	0	0	0	0	0	0	0	0	0	0	162.8167844	190.275533	216.0353562	0	0	0
7.17_1154.7666m/z	0	0	0	0	0	0	0	0	0	0	0	0	0	0	0	269.2592214	308.3587036	359.8890532
7.18_851.2172m/z	75.03958907	74.89746566	71.74971382	47.73512525	46.20430258	29.00497178	22.10915038	36.20832986	10.19477319	521.9886672	541.3842965	596.9407075	170.1607007	148.1819955	176.3593839	81.39222071	39.82191667	66.13274356
7.20_611.1603m/z	5.042393792	0	4.793564391	72.8540484	73.15683228	91.9279319	158.7771784	166.6524725	141.5891027	64.25607239	58.36517992	50.85700691	97.36268314	103.3159191	102.1653694	0	0	0
7.21_772.2058n	415.8232867	400.1643395	431.91735	2010.735522	2231.620606	2147.787819	4036.399913	4331.095387	4508.504012	2004.048709	2099.060762	2355.437907	2952.804902	2959.221594	3361.002172	0	0	0
7.22_1010.2337m/z	0	0	0	0	0	0	0	0	0	79.03066618	85.53883644	60.51760856	0	0	0	1373.944504	1286.038311	1355.270408
7.23_566.1598m/z	7.980476594	1.271232649	8.924521818	26.51390809	28.60178327	40.25811515	87.03134795	78.38452295	91.87616785	7.107005168	4.256295444	3.868643976	18.32877684	13.55129468	17.92361598	22.31075693	52.23157252	38.94106783
7.24_563.2092m/z	4257.673667	4134.631682	4984.196336	2475.221562	2682.880954	2733.367199	2087.621421	2251.820703	2319.646398	1837.658635	1939.286538	2121.33711	867.4640373	999.7610809	1101.61959	1319.578043	1229.228081	1294.001304
7.25_594.1399m/z	285.5574969	262.7057068	267.8683885	116.2733455	99.85254425	104.5236981	52.37285319	49.20230326	43.15301461	95.58616892	104.3646515	96.85818765	103.1333566	93.79179569	96.19438271	0	14.22553195	0
7.26_249.1123m/z	0	0	0	1.01638483	0	0	0	0	0	1.06730074	0	0	160.0742538	165.3470565	167.695403	0	0	0
7.27_343.1374m/z	52.893473	57.37558557	67.33296228	13.75342943	23.17953216	27.49007379	12.87804221	12.86342239	15.25559647	11.83529472	13.85777189	5.74740922	114.2747088	175.3852942	160.6187966	0	0	0
7.30_919.2704m/z	0	0	0	11.66669195	32.81524611	26.06939352	339.0204505	322.3882003	366.0421885	61.17699348	91.18569367	89.04152017	0	0	0	0	0	0
7.31_371.1678m/z	1.943596811	0	0	0	0	0	0	5.828000472	5.611557368	0	0	0	76.76361885	90.58447648	107.2607459	0	0	0
7.32_454.2327m/z	0	0	0	0	0	0	0	0	0	0	0	0	96.98263061	114.9209294	117.5818698	0	0	0
7.33_1154.2656n	423.1217462	414.5161967	521.6609634	262.3678669	251.1201368	336.6251964	182.1968658	232.5473194	291.6067494	6085.559693	6214.073649	6801.241926	370.2771493	541.7129095	548.4235852	3821.050399	3623.50829	3883.800215
7.34_714.1579n	4771.460351	4737.836306	5060.610293	2670.664667	2712.308321	2836.512698	913.2645001	980.6437396	1022.513397	1475.827723	1530.939979	1633.901348	3708.780032	3970.40597	4159.631084	0	0	0
7.35_772.2060n	2256.350618	2216.61864	2634.74382	22115.63766	22920.1212	24123.5533	36714.93096	39113.23211	40975.91968	9028.302548	9126.235091	9904.898418	4549.161637	4827.361166	5204.089094	17.74265771	0	40.14926938
7.36_848.1077m/z	0	0	6.805005751	148.3219702	176.0465197	173.9701371	229.7534087	253.9266702	272.6143144	97.03484767	60.23541556	104.0099797	0	21.7190796	22.04609816	0	0	0
7.37_879.1103m/z	0	0	0	79.3894699	90.24897072	123.899828	161.2949498	193.1336347	211.1554665	0	0	5.892647348	0	0	0	0	0	0
7.40_866.2043n	2536.671071	2542.347046	2866.768959	1893.196292	1966.8027	2074.204811	1796.797638	1929.214917	2023.27198	18033.75364	18379.61356	19702.0484	2880.278692	3122.967916	3274.202142	4285.685985	4094.493586	4436.141909
7.41_133.0655m/z	0	8.761252204	0	2.972603452	6.949566183	4.475174477	0	7.861421046	0	67.27297275	77.55867201	46.38855445	150.9363769	139.7565956	158.5830435	0	0	4.148416153
7.42_997.1163m/z	121.3955891	130.8193215	122.3510284	156.9613715	166.1938617	186.9151509	298.4314133	287.5568508	294.8801126	0	0	0	74.06369806	84.0031919	82.1976592	0	0	0
7.43_472.1007n	19607.30774	19404.70719	20615.48722	23648.56431	24030.4748	24841.20361	39592.79638	41427.39715	42869.56263	2611.124954	2602.69742	2787.065391	14467.48659	14629.40891	15636.45624	0	0	0
7.44_1034.2078n	680.9488224	739.8418664	805.3262169	145.2419728	132.553559	121.4343664	77.73515542	141.1230054	100.9964236	720.6786759	804.773186	744.0410835	3774.224015	3934.647272	4132.491194	0	0	0
7.45_333.0641m/z	109.6886933	106.1569056	119.8517915	105.555077	97.26632546	94.12665664	119.5069374	97.74159041	102.3172218	17.8573012	8.680266769	17.92299215	32.01760051	62.8653089	32.43965858	0	0	0
7.46_425.0869m/z	384.2570281	395.7714816	383.784891	187.8616977	192.5688537	184.4252943	85.69499761	65.21415679	56.86163397	96.16358652	118.9106431	59.5823062	50.10622816	84.66891779	37.37928354	43.43586511	33.48090681	25.46586019
7.48_289.1625m/z	206.2414671	183.5169829	185.8409423	229.9524665	230.9214419	227.0655433	298.7328116	303.0131495	304.4196898	339.6262462	327.5170748	328.0102571	311.9936482	279.3913235	273.2617943	752.0228188	684.0950459	734.8357186
7.49_284.2073m/z	73.5019673	72.56501671	65.73906608	75.66132348	79.52509485	80.72389035	105.7678059	125.8332067	108.3129437	104.1619715	99.43162561	118.6896643	99.54471041	106.7624143	74.47712922	254.1338112	184.5935158	238.6956995
7.50_882.1641n	9837.592367	9716.192989	10617.31121	3425.596319	3620.843793	3720.548167	1031.549862	1185.976515	1192.390497	1254.221258	1242.612811	1423.050458	5961.112672	6177.334345	6735.822639	0	0	0
7.51_977.1077m/z	581.9718252	600.4045349	614.2355611	140.2824922	142.5981931	123.9466287	0	0	10.30506929	16.2419646	10.87283368	9.634809494	522.426709	459.880833	537.1940642	0	0	0
7.52_565.1556m/z	24.22132113	5.736889102	6.797943093	87.56640539	93.69594008	115.6323102	336.1970186	371.537332	339.0040787	35.37355681	53.29345833	44.44357058	13.59971235	16.60748028	43.74943936	0	0	0
7.53_1019.2210m/z	89.10217006	106.3070101	107.7608604	32.83180164	50.84299014	40.28923183	0	0	0	23.24855092	10.74589329	9.765868797	157.6512767	174.3501091	180.0021517	0	0	0
7.55_563.1541m/z	76.97545907	73.86893975	94.85706569	32.64619163	27.90792964	34.90437822	8.470365883	22.50530015	19.16031631	407.9271029	413.7746842	418.1310186	33.68126245	42.06565696	45.54364324	0	0	0
7.56_426.1183m/z	52.97385167	63.20825018	48.56779096	134.542044	122.3571868	119.0828766	258.6876502	266.9297794	286.5859961	106.67082	95.55429859	51.72643234	41.93460894	63.81535956	28.75787419	44.69508558	109.1876791	74.14796885
7.57_520.3327m/z	125.4838669	111.1709543	101.8470821	145.5512268	305.2875131	99.72641819	166.2282288	131.1923152	121.0597485	190.5210743	146.4199682	146.2091662	415.1665696	396.0825812	347.1023615	504.6205081	410.7524258	486.5170007
7.59_303.1783m/z	1211.474417	903.286103	624.3725789	848.9028232	716.3558884	862.4157358	1447.48351	851.9851452	1296.86177	558.1984427	768.1153698	737.535486	821.6978848	595.5600286	737.8337891	1312.255841	1374.568718	2403.245901
7.60_1171.2337m/z	411.3292785	435.8365248	446.339319	154.8554991	153.671876	161.4440528	0	0	0	7.222767019	0	0	99.69550204	146.6416108	128.6348635	0	0	0
7.61_441.0811m/z	168.948699	164.6624754	202.2163197	0	0	0	0	0	0	0	0	0	0	0	0	0	0	0
7.62_319.0452m/z	260.810547	241.3498904	248.1807874	662.7565436	673.2734559	664.7639499	1319.482903	1388.522426	1436.961032	438.7272381	387.7732647	445.6215781	205.0820474	228.9995416	218.3359836	0	0	0
7.63_565.1548m/z	5.928199281	6.8321504	4.180661616	113.1848188	109.6721535	110.5332056	425.744256	413.4759961	417.9063387	48.37860542	6.765364775	18.58290982	12.28076583	5.186888209	19.39967498	0	0	0
7.64_611.1072m/z	984.1305282	907.8135676	902.5469718	578.8388298	510.5565941	484.7748113	668.8817891	623.2364624	707.6488583	208.242118	182.4865117	235.4493555	550.7975005	495.1384854	547.2869075	0	0	0
7.65_1187.2261m/z	127.2090037	142.0243606	146.2771804	14.47804681	5.562515664	0	0	0	0	0	0	0	204.7964179	267.6058198	292.9210735	0	0	0
7.66_625.1756m/z	0	0	0	0	6.895920883	0	0	0	7.327067581	38.1278535	35.61421407	29.09046911	302.1794675	308.5726159	341.6334252	0	0	0
7.67_317.0645m/z	719.8922993	795.9114948	914.0892869	133.6351634	170.9606409	190.7119034	0.49013822	10.93930773	31.7149658	0	6.294436213	3.963073182	874.679065	927.1156632	982.2552326	0	0.012988402	0
7.68_579.1654m/z	1852.47617	1863.089717	1879.386583	4185.590049	4223.127457	4306.107845	11852.14788	12389.50945	12903.0942	6179.578076	6209.637144	6472.317065	2264.154002	2267.828967	2396.430613	3855.068766	3502.55243	3909.866237
7.69_601.1520m/z	0	0	7.071817637	64.7089656	104.5769567	100.8095511	330.7157612	411.1173509	400.9865672	17.18607186	23.93725431	37.15030466	7.565674622	0	0	0	0	0
7.70_610.1510n	2149.09786	2123.665332	2395.440517	6134.512971	6511.945266	6773.246896	9076.473968	9668.191563	10371.831	5150.615848	5038.680653	5607.251022	3696.667924	3859.114997	4259.873343	0	15.83698097	0
7.71_449.1080m/z	85.40420969	93.74472071	104.6510829	133.4014664	145.8524526	136.7739842	95.55372594	100.9241601	118.7413262	45.7784468	18.44484967	44.06720956	378.6514757	387.0812706	414.1506041	0	0	0
7.72_756.2108n	2633.081337	2686.865271	2925.301364	2127.290778	2294.28114	2329.377201	541.9258811	593.4547905	735.6061727	0	9.366562468	10.49937793	9349.868373	9706.859229	11121.26337	0	0	0
7.73_868.2153m/z	61.25036713	65.40405604	57.97696123	31.81899465	24.45809995	45.63498644	9.721726378	20.11630992	8.443967851	751.5982263	767.3403521	827.3746263	114.1648244	119.0916527	141.9997114	286.9650613	322.2954449	331.8560118
7.74_715.1648m/z	18.20978337	0	15.8261537	0	0	5.905755938	0	0	0	256.4098881	243.4700669	307.6166364	32.62256345	53.08898838	53.09239594	25.65599991	0	13.84672734
7.75_745.1750m/z	18.19206476	27.25611483	32.363186	22.44494615	19.19129883	6.983687931	0	0	6.519932805	8.471239154	0	7.30771241	1309.816717	1386.164466	1531.021312	0	0	0
7.77_625.1545m/z	0	0	0	27.23771803	14.54270808	6.400267442	132.2524695	111.6501737	123.3197635	52.01711059	54.64992683	58.13636245	0	0	0	0	0	0
7.78_639.3221m/z	0	0	0	0	0	0	0	0	0	0	0	0	0	0	0	155.9409485	138.10252	170.0982549
7.80_1113.1544m/z	0	0	0	0	0	0	0	0	0	0	0	0	122.7009851	157.7015424	146.5828168	0	0	0
7.81_1018.2149n	1827.179436	1816.972668	1983.099829	485.2871673	456.6606699	471.8151957	291.9055713	260.6584943	286.9247384	2330.330751	2303.660232	2581.805673	12505.92762	12630.71763	13649.31657	0	0	0
7.82_578.1426n	1238.917729	1267.599968	1257.270686	1018.215276	1078.692421	1091.238701	1272.929483	1290.480923	1384.84854	5696.936827	5603.286818	6006.339749	2713.60131	2706.210416	2898.376944	4790.997698	4602.817427	5008.517403
7.83_747.1545m/z	263.0917103	276.0633576	307.3491775	176.0175912	188.2927131	168.6767361	119.3526659	114.1022725	112.6953655	63.93207455	71.11872945	84.06368505	743.0782732	732.9096229	769.3625696	0	0	0
7.84_433.1127m/z	38.12338864	32.9846392	31.6567506	516.6690808	517.5046786	537.564287	1101.447638	1132.934895	1172.947873	47.77519196	31.56173972	27.87587899	101.3960956	98.99583866	91.96081251	0	0	0
7.85_537.0354m/z	11663.46576	10970.33779	9984.030132	10455.0043	9032.425735	9032.690476	10755.0991	10297.4646	10348.60003	5989.639976	5807.996532	5766.169618	12696.6145	10819.78671	10355.96194	0	0	0
7.86_442.0902n	80558.67639	78473.64099	81520.17414	57035.45858	56314.07643	58602.90222	50902.92351	52564.73623	55158.35817	18745.52501	18448.52369	19709.0433	61290.65358	59636.89551	64155.6661	58.73274498	52.32268106	14.61109865
7.87_333.0614m/z	904.7589278	955.6897606	925.052415	959.2182874	957.4553414	941.3299817	1296.674083	1355.01648	1452.948796	351.920916	373.9831375	347.1451829	808.8652544	767.2410308	795.2768084	0	0	0
7.88_659.2159m/z	0	0	0	46.35119107	40.31988125	47.55632076	129.0296485	144.6161254	134.7052858	0	0	0	0	0	0	0	0	0
7.89_303.0506m/z	2422.992066	2466.369143	2543.851274	6002.065305	6024.660942	6129.56759	6795.219447	7066.381693	7394.158582	3518.754856	3603.986231	3851.140275	11880.47224	11755.11719	13052.26909	1.427725255	11.31402405	9.389491203
7.90_487.0841m/z	216.3528693	256.6455698	282.244411	764.1503127	844.7465446	799.9017365	1014.195975	1134.330441	1199.000562	684.7788074	666.0454043	752.6952383	1731.638256	1775.491835	1976.547151	0	0	0
7.91_355.1731m/z	0	0	0	0	0	0	1.624686768	0	0	0	0	0	445.3692205	460.7237527	505.6872552	0	0	0
7.92_741.2221m/z	81.23828961	91.92552025	91.63753177	150.8652434	156.7441832	161.2277778	121.9613848	116.8499321	111.9491702	4.504231675	7.664372723	9.809840545	147.9650769	210.2940379	193.1100653	0	0	0
7.93_633.0843m/z	182.3193774	182.1519505	226.2923802	133.2394386	192.656815	196.1278807	93.62863327	110.1223812	95.14882919	0	0	0	0	0	0	0	0	0
7.94_929.1755m/z	72.54017731	48.52318907	92.67782893	79.73045622	86.18682926	72.8020807	233.8875575	256.9668946	236.2081167	0	0	0	0	0	0	0	0	0
7.95_359.1312m/z	0	1.114050015	9.437594161	32.30524692	49.18332119	45.63871378	4.214040244	12.48271102	21.83110777	0	0	0	1331.924366	1378.315121	1743.805223	0	0	0
7.96_581.1862m/z	347.215617	382.7691809	377.1885247	448.3689388	444.5249094	451.940738	640.9104608	646.5468875	727.0165057	483.8334682	482.8737692	494.5623765	292.2452598	292.3401798	296.0597996	180.5169908	157.7436087	192.5886142
7.97_598.1895n	697.8287403	690.776441	766.6824844	836.7269634	872.6498016	893.3014953	1258.634924	1356.395752	1425.952614	881.6104419	856.2888317	948.3951825	517.3099555	532.7176604	574.5919299	272.6003895	248.0131863	320.6107828
7.98_699.1705m/z	207.0367697	184.3461196	205.8853638	59.48987358	76.07014267	75.62789543	0	0	0	0	0	0	0	0	0	0	0	0
7.99_438.2382m/z	0	0	0	0	0	0	0	0	0	0	0	0	5468.721783	5599.986339	6531.296654	0	0	0
8.00_756.2108n	5547.78823	5390.289215	6079.228507	32068.15181	33160.72207	34364.74556	7801.651935	7884.310085	8687.133942	192.5678685	171.3798982	160.4186659	19809.15399	20607.93268	22840.4235	42.46651824	28.97257338	63.68800244
8.02_881.1564m/z	170.9717432	173.5503738	196.230364	6.367684595	29.65114099	23.02744489	0	0	0	0	0	0	0	0	0	0	0	0
8.03_153.0188m/z	40.08918756	37.80153636	38.36069955	24.67109227	26.79804682	29.25033761	10.64233949	15.89878488	18.14108486	13.51579382	8.340416212	3.894490616	21.64795076	23.34194096	21.41827746	0	3.678600184	0
8.05_341.1385m/z	55.07410481	64.80286282	73.84385212	171.8108332	193.8039347	201.6616572	11.90927525	6.304762443	29.42443526	6.122288959	0	0	0	0	5.782729239	0	0	0
8.06_399.1411m/z	1213.109302	1244.371031	1309.324657	2755.681932	2842.939522	2966.302024	742.6249251	782.2560354	841.9348663	287.4171178	350.8095454	358.9290889	154.7665793	216.0828358	212.3360883	0	0	0
8.07_1019.2217m/z	242.0673483	280.878489	286.214907	81.45587067	92.16308656	107.6684868	0	0	0	137.2047221	93.55155105	165.6149331	471.6355139	552.8245229	573.0358045	0	0	0
8.08_353.1065m/z	84.40510915	95.32944881	80.6280187	65.65038649	72.57909043	73.67740041	88.87699463	107.1206659	118.5641827	108.1200242	121.8586297	117.7566298	143.8743905	134.4375134	129.2752968	196.0006132	257.0813944	255.1851046
8.09_1171.2326m/z	102.3199806	106.8594117	124.5695764	0	0	0	0	0	0	0	9.753380699	19.6125391	490.7640985	542.6763422	589.9329938	0	0	0
8.10_745.1388m/z	0	0	0	0	0	0	0	0	0	246.8924592	235.2431638	318.8818824	0	0	0	0	0	0
8.11_347.2041m/z	447.6412409	397.5480985	125.1490435	173.7234935	191.6618989	304.896725	548.763114	207.6826608	288.4752514	133.0877375	172.6789602	128.0688972	197.4177484	258.9258477	333.2619829	576.2222955	378.8120426	595.881371
8.12_1155.2728m/z	0	0	0	0	0	0	0	0	0	28.90191327	49.77985893	54.18871346	0	0	0	443.4696519	413.8233466	414.2282207
8.13_425.0870m/z	395.3603287	427.0959428	416.2304569	140.7470103	145.7155829	146.0974415	33.65474953	50.28469792	45.15896032	74.23526222	25.03796379	7.728452976	47.91061778	53.14672346	39.80140544	28.56608281	40.36317857	31.32742498
8.14_866.1693n	4174.122081	4133.730413	4518.989078	1218.127456	1334.500333	1378.800907	242.4540186	240.4906396	294.8898322	496.4891735	450.4527686	495.3910972	227.6203326	251.2442953	254.1808095	0	33.44741335	0
8.15_1035.2174m/z	341.807803	342.7815317	372.6244516	0	0	0	0	0	0	789.4925889	765.1668017	824.7865659	1612.944106	1685.330922	1792.805253	0	0	0
8.17_617.1470m/z	0	0	0	27.85568082	27.63576804	12.87972731	7.091116426	0	6.101482381	0	0	0	327.5837002	391.8051151	422.6107904	0	0	0
8.20_621.1232m/z	102.8308866	101.3427849	123.5533806	214.1340048	231.8411292	258.4545403	101.1694266	92.67731476	118.0616199	66.07832237	81.26100749	71.40350019	0	0	0	0	0	0
8.21_468.2486m/z	0	0	0	0	0	0	0	0	0	0	0	0	1588.028555	1656.700493	1875.867286	0	0	0
8.22_1003.2267m/z	198.1624423	199.0738225	241.7241919	39.24638891	41.1371665	43.19423557	0	0	0	93.30181472	99.54681574	105.267474	456.6463158	555.378489	560.2700079	0	0	0
8.24_608.3843m/z	36.64183607	45.05709269	49.72139831	58.07435441	105.8873824	30.52546076	70.47613471	47.53248482	56.99925853	73.91027289	55.22712171	57.05111872	206.3354082	168.5669231	154.0885882	184.9064918	102.678967	138.3686534
8.24_898.1574n	1326.533281	1324.917677	1462.406596	654.3039728	663.8160902	690.7991427	135.5358697	156.0203583	144.2755908	7.626742845	10.67121265	0	284.1451795	299.616799	318.6444262	0	0	0
8.25_449.1778m/z	831.565037	810.1446709	855.8867015	517.4131758	582.9413529	585.4986669	327.364467	348.0957406	398.6050627	720.1041943	648.5972056	712.7968529	229.6643227	240.2051606	229.8879178	0	0	0
8.26_479.1391m/z	197.5311851	235.1190262	169.392188	199.1424482	215.2109084	207.6234882	182.6032417	194.4674901	167.2417215	225.6622289	252.2680612	112.6572479	142.0250168	189.9696895	163.0080567	222.9579925	315.6097085	233.9046493
8.27_401.1569m/z	5027.925602	5069.507803	5287.781929	4560.976613	4977.684959	4898.981961	3264.445715	3564.60509	3861.696045	548.0145449	554.9348218	561.1714405	252.1529088	241.8031011	276.0359304	0	0	0
8.28_229.1393m/z	209.5567011	209.316284	208.69897	215.1020595	160.1402853	149.1105193	246.7816241	186.7881102	184.644744	226.8387228	230.6441944	216.8140352	189.0032863	170.3392463	157.8235375	336.601606	296.997667	224.4668898
8.29_1139.2432m/z	218.5948185	219.9593182	281.5122004	40.37360179	53.32234673	53.16373911	0	0	0	0	0	0	0	0	0	0	0	0
8.31_777.1647m/z	0	0	0	21.63126525	9.400861836	19.73290617	179.5375347	176.8877337	174.0818351	0	7.996743362	0	0	0	0	0	0	0
8.32_1155.2727m/z	16.51343345	34.41593575	68.08065736	21.13588644	6.341432522	16.46725723	9.263955877	0	0	963.5550523	1028.364604	1116.431156	54.98422609	80.51448838	105.3250154	1040.251067	1002.269256	1166.09317
8.35_469.1119m/z	733.6084834	770.3048877	790.2696674	682.2378799	711.3197101	693.9781769	647.3052558	645.9693629	695.9931296	439.7875676	433.1754578	429.3788275	241.9969605	244.3919344	244.5952552	20.48859016	46.54817348	27.62359599
8.36_208.1451m/z	205.4148944	199.4937824	176.8057014	180.205183	197.6209106	178.7552178	264.3141857	259.3212028	267.5398591	246.0583653	247.5329155	257.5663915	264.8357105	233.6567386	246.686068	579.3423341	468.0076139	551.1852694
8.38_317.0651m/z	4.303277548	0.332806677	13.83790385	35.16084741	21.46960102	26.19865086	26.30420695	19.84082305	48.58281734	0	5.146783043	0	661.726191	667.2437458	716.6999687	0	0	0
8.39_273.1675m/z	671.4613805	605.1915424	377.94318	568.0200525	585.4473741	417.2263069	756.0958915	698.2938038	908.9966616	645.5783537	614.8243337	635.3572608	593.7157671	409.0824684	528.512149	600.7981949	1394.179573	1710.070474
8.40_333.0947m/z	4.295550639	11.77470167	0	0	2.78808151	6.716101521	12.84101303	35.39094329	21.96967059	5.205230983	0	0	1626.965839	1592.362692	1798.143992	0	0	0
8.41_273.0761m/z	107.6119116	108.7458954	123.0531467	70.5235267	57.15424359	62.17640231	10.22018544	30.8133548	17.95209833	0	0	0	242.3686541	243.0030703	277.9580759	31.86530698	15.12594319	11.0213479
8.42_1065.3059m/z	0	0	0	0	0	0	198.9779978	236.167409	244.1100205	0	0	0	0	0	0	0	0	0
8.43_594.1584n	945.0590415	892.1580833	984.1119513	3680.729445	3670.977883	3938.986672	1765.097829	1871.144511	1979.203708	372.1129307	369.3579826	406.7763172	9190.271242	9208.435167	10565.56309	0	0	0
8.44_502.0200m/z	0	0	0	122.5856638	107.5190887	111.9065157	0.006551562	0	13.91959264	0	0	0	340.1924225	342.7584066	327.6911339	0	0	0
8.45_501.2308m/z	54.89719191	54.88322659	68.05464017	46.59080952	50.03330561	38.82590458	6.66030048	19.42191093	0	169.4993187	181.7205711	166.0716513	0	0	0	0	0	0
8.47_401.1566m/z	499.4123163	468.4516715	564.8063273	447.838965	446.3100487	468.9745246	90.11056939	88.428685	114.2037811	24.39442605	20.88518251	0	0	0	0	0	0	0
8.48_715.1649m/z	210.6242863	236.5976922	248.662936	87.30844167	85.04277244	98.76718847	0	7.888093955	25.29396631	96.11649526	66.4353649	82.25997876	209.3919424	223.6111437	233.6849049	0	0	0
8.49_303.0506m/z	129.1839507	143.3531192	153.9551592	348.8076253	348.3170626	403.776708	553.520134	584.8011358	608.9955081	320.0146473	270.6664824	320.2286479	614.6136552	661.758391	690.0948982	0	0	0
8.51_471.0897m/z	299.6545873	302.2625864	352.2113066	452.1406669	483.5734456	556.7498629	253.9954186	261.6655735	275.062483	0	0	6.671587038	3064.314099	2928.343199	3386.214561	0	0	0
8.53_1019.2222m/z	1514.520698	1519.790686	1684.097645	175.0022066	208.8338016	184.2527142	8.269038302	19.28729721	70.11444069	3053.214813	3010.381915	3263.906263	5717.398883	5744.556724	6359.908582	0	0	0
8.55_1155.2729m/z	29.85570169	14.14819888	50.21137508	0	0	0	0	0	0	225.8551176	233.43731	235.1402942	8.542971626	6.430246291	12.19800488	0	0	0
8.59_487.2146m/z	853.3877432	893.0179185	1003.893155	290.5684032	305.5978506	327.049028	756.931021	810.8914882	832.1427126	4814.34993	4796.645087	5094.394502	175.8822418	193.9081593	256.3011776	0	0	0
8.62_149.0449m/z	1061.536527	1100.407127	1124.52316	1051.954533	1024.703127	1018.362147	1466.468984	1471.245277	1353.006364	1507.24321	1540.603788	1491.832535	1496.323668	1420.594664	1261.324245	3511.576063	3437.698733	3559.108844
8.63_151.0249m/z	986.27065	1021.240908	1028.771198	931.6322557	884.869377	881.4552324	1244.307092	1230.891626	1127.018285	1222.297707	1249.220268	1237.156122	1305.724337	1212.653887	1115.017336	2930.448266	2720.698335	2889.21272
8.64_579.1502m/z	101.4143204	99.04911634	108.1057174	100.0295806	92.83803335	86.98660516	28.62358229	17.8685588	28.57983008	21.6764465	33.03310175	32.07379677	6.716174936	6.066046264	11.60454627	51.69892684	42.80832823	59.37187472
8.65_478.1157n	268.4904357	350.8135332	190.3468509	288.3956826	297.8777996	268.7331005	334.8534341	433.8983815	323.2454722	477.6998819	519.9254148	348.3597412	2537.290092	2594.512309	2839.97427	479.2127003	656.2909439	658.5611111
8.66_256.1700m/z	581.6086275	595.1742534	546.4372372	537.8887597	541.4614104	577.7747511	843.3495394	876.5085405	795.2210469	829.3390173	790.8795661	863.3391335	849.2907136	746.1411217	777.6636047	1562.531234	1485.216595	1610.940672
8.67_397.1682m/z	0	0	4.052226008	14.40268016	8.861612731	10.23717269	105.8961596	123.5237142	113.2090649	80.58169874	77.72971821	92.22484917	0	20.47428402	36.64609803	10.87216025	0	0
8.67_777.1652m/z	0	0	0	36.82274416	17.99354229	15.52055646	157.1902985	174.8862752	194.8817753	0	0	8.081641155	0	0	0	0	0	0
8.69_488.2173m/z	0	0	0	0	0	0	0	0	0	0	0	0	81.06158455	82.07256087	123.8466806	0	0	0
8.70_229.1406m/z	33.65547183	46.14337815	35.34952723	45.37986149	45.61530164	46.35984919	70.53450118	55.4011727	51.64925812	47.03651562	55.48803767	38.16421914	53.82732512	39.26944143	44.60325566	99.43548375	56.91723643	79.1188804
8.71_499.1227m/z	226.0712384	224.4307752	207.6931294	281.0685497	287.5061531	304.9259173	48.79486728	56.58450462	58.47368949	4.573467699	6.081701992	0	0	0	0	0	0	0
8.77_448.1004n	409.3314437	404.1715599	443.8946467	1672.658057	1757.974719	1842.988445	259.5752679	325.1194832	300.6146206	37.4394176	26.37598186	26.8634765	5463.676607	5770.87835	6087.961316	0	0	0
8.78_382.0011m/z	0	0	0	37.15532889	12.7916446	18.08126084	0	0	0	0	0	0	99.9127261	120.7671413	114.814104	0	0	0
8.79_317.1939m/z	840.2710658	639.4585083	414.8991906	656.3111579	560.8013447	572.3017147	1067.668509	610.0971587	963.8077862	439.6360602	616.3082052	573.542635	656.1057753	476.5300357	570.9314501	936.806195	959.5671781	1595.079006
8.81_851.1783m/z	193.1640906	176.8360734	196.9172908	0	5.138800737	0	0	0	0	0	0	0	0	0	0	0	0	0
8.82_290.0767m/z	46.29460645	53.07238944	42.21705344	115.719217	105.6264926	92.15984642	73.31233792	93.00396899	104.9591613	66.34967516	83.65051195	51.28493611	44.67625343	64.10745309	57.7446167	0	0	0
8.83_232.1700m/z	256.2954485	222.6196203	207.6923167	209.0951534	213.7138185	224.4920556	310.2550771	338.3646739	282.0988566	324.1716395	290.8457219	321.6945971	316.7740145	281.7474142	231.5102887	605.7248993	585.5071154	548.1960944
8.84_477.2704m/z	0	0	0	0	0	0	0	0	0	16.65029678	5.822611509	8.92524776	0	0	0	6082.810769	5665.319608	6056.389488
8.85_825.0982m/z	0	0	0	0	0	0	0	0	0	0	0	0	115.0009873	119.6129896	123.213897	0	0	0
8.86_730.1525n	734.0129632	689.4920512	778.4838395	213.0996813	214.7994738	226.1502629	116.615929	110.7501973	109.612091	436.754645	462.2526707	451.7682634	3691.020375	3836.878954	4108.787867	0	0	0
8.87_545.1989m/z	1238.881724	1203.691152	1320.62614	877.6778625	922.8294357	919.4089852	940.1125492	1040.703295	1102.838631	1535.924015	1599.371658	1778.944622	676.7377196	672.2087383	781.0297461	0	42.16043611	41.8419424
8.88_147.0446m/z	99.36671309	100.0431141	113.857749	93.98718098	104.4286934	108.3985502	63.73260026	71.63885054	86.17550453	0	0	0	11.81146097	17.71610389	29.20605675	0	0	0
8.89_393.1156m/z	1543.206156	1509.772534	1639.696633	1881.622356	2205.072061	2191.913782	900.9325364	973.1616606	971.558315	147.2299985	153.5802638	179.8680308	349.1556171	422.7525979	428.6298572	0	0	0
8.90_510.0195m/z	25.33362618	30.03008861	46.51549766	46.86673353	33.59983559	31.23987236	59.2156952	75.54264405	91.76950964	0	0	0	51.67402933	6.753662748	39.95908356	0	0	0
8.91_456.1055n	3689.990923	3602.389779	3839.38642	4176.049874	4227.674767	4331.387325	5759.64849	5932.763836	6278.775356	471.1191233	523.9917657	441.7550995	4540.16883	4564.057436	4811.506018	258.3033029	345.2041903	245.3380939
8.92_775.1501m/z	0	0	0	0	0	0	0	0	0	325.1556838	304.0302143	286.3455668	55.37288511	79.57000149	63.74643827	0	0	0
8.96_521.0395m/z	634.4646535	595.6327934	611.9403988	339.8074506	288.5738292	327.8880942	118.0394194	151.0191578	140.4801456	0	0	0	19.79613331	24.63230854	38.72542094	0	0	0
8.97_427.1029m/z	1539.946307	1520.037685	1597.92368	814.2026351	805.7589386	824.9603456	504.5122152	478.6681968	495.9803781	249.6179392	269.5913069	226.3604589	279.1711769	285.6981161	267.8655207	319.1393504	289.9844024	232.6899165
8.98_449.1061m/z	108.7102311	110.7678679	135.081891	294.9494562	293.1000392	304.8803575	409.3635514	423.5467886	445.4117809	158.9191829	159.8966227	167.4463741	21.51175995	37.92338599	56.44803173	0	0	0
8.99_882.1632n	2200.213208	2168.744556	2445.161436	784.6723264	813.407377	854.2486439	55.28393253	47.84700262	65.49885133	0	0	0	0	0	0	0	0	0
9.05_577.1858m/z	49.59890019	52.32118066	48.85932822	71.25171567	74.74490182	70.61515411	96.59890093	100.9076286	74.34113444	82.16077838	75.81782946	34.21319781	66.32364103	72.33228961	74.44971448	51.28900145	85.26575461	56.40017501
9.07_561.1573m/z	11.69332317	4.488282478	33.03010384	0	0	14.58596699	15.46007579	0	6.769273995	28.84537347	42.51457178	64.26714512	0	0	0	446.4582131	545.1582849	533.3258407
9.09_594.1011n	458.0019424	459.4300222	456.0041706	318.3371374	298.4921895	337.3231037	116.0049905	147.282864	134.7899231	0	10.44926619	0	0	0	0	0	0	0
9.10_288.0589m/z	0	5.764163131	4.248657603	10.13451207	4.953814631	0	0	0	0	0	0	0	77.7656184	85.55882902	84.59769115	0	0	0
9.12_459.1618m/z	0	0	0	0	0	0	42.22283307	61.44923968	69.68632551	5.523975652	6.052891369	7.047711923	150.8117214	167.1496509	185.4621008	0	0	0
9.13_929.1759m/z	56.17523473	67.71548177	61.97347934	45.5444317	50.68547625	71.47677731	197.5078574	218.9829966	209.1990594	0	0	0	0	0	0	0	0	0
9.14_183.0937m/z	75.15428129	91.51849431	62.22772091	74.66934862	73.76510233	63.70636985	97.24756797	84.96876577	78.12992459	116.1822703	105.6090271	81.1463883	90.68622272	104.1185907	85.48873253	203.1742367	187.4027594	193.2850962
9.16_853.1971m/z	0	0	0	0	0	0	0	0	0	488.446284	504.5305631	496.5828586	0	0	0	0	0	0
9.17_1080.2933n	0	0	0	295.6759834	320.1172861	342.8378978	469.9443842	543.5542055	587.66914	0	0	10.90992837	0	0	0	0	0	0
9.18_119.0501m/z	63.91945043	70.96218748	67.73127367	45.72061738	65.74906516	61.62472438	33.71070115	40.08856721	34.24939015	6.438363914	6.289717408	6.790826528	4.974818148	4.927137204	5.989044481	9.086396883	1.659013456	6.666253102
9.19_315.0141m/z	333.4207692	355.0154776	383.8502321	124.9884602	132.9430181	119.8709256	0	0	0	0	0	0	0	0	0	0	0	0
9.20_333.0973m/z	0	0	0	3.252426488	12.72930783	0	46.41074797	8.402116831	25.42073709	122.0992404	108.2569811	163.1736453	7.363402124	11.7384648	20.91612742	7.188032416	0	0
9.21_487.3111m/z	41.09092777	36.44700733	47.80680673	38.41696662	48.92711078	46.19946161	61.78304303	67.63865093	59.86298964	50.33152454	72.62490608	66.8795495	65.24755857	72.71547518	43.41989301	113.6683017	140.7975614	127.6447996
9.22_135.9449m/z	34.07334507	38.75041692	22.53142514	34.59700144	19.24092894	30.59391455	40.06544844	36.60328591	35.351881	55.50046071	47.07326619	39.20772843	51.94579775	43.02904197	26.91731309	119.6579794	68.10142965	67.05052363
9.23_627.2411m/z	0	0	0	0	10.62419391	0	170.6342995	197.8400747	188.3463713	6.619136159	8.194153953	0	0	0	0	0	0	0
9.24_429.1516m/z	208.6864692	206.1117821	226.5348655	437.7651358	429.2952092	441.8068118	1372.196464	1464.275478	1574.421213	660.9434593	649.3352615	730.9280317	163.6360543	165.5570135	195.5474644	0	0	0
9.26_575.1721m/z	84.7858216	100.2373738	71.21212078	159.4270289	126.9848957	136.2433587	347.3787254	377.9029251	330.5990766	296.1141387	266.0047499	237.4969717	13.37434511	56.01055078	31.27749006	42.25172573	183.3659294	54.24681976
9.28_579.2195m/z	132.9121262	144.2684917	161.8670416	151.5645917	159.9705991	168.6755275	277.5069793	298.018111	327.2556768	212.3490872	232.7706428	228.4360733	20.11899243	24.49000674	13.39003381	0	0	0
9.30_547.0561m/z	91.06975376	86.69817824	112.9785118	216.850919	181.6619771	199.6828689	169.7049865	183.5461191	170.9528416	19.85590735	51.03347769	37.7161906	0	21.58788318	11.60751168	0	0	0
9.31_431.1674m/z	125.8912063	135.4490489	162.4399134	315.5354932	350.982015	352.1973224	980.9776669	1041.560024	1076.284637	356.8672196	376.4506445	361.2323516	9.145165368	6.5978656	28.90145329	0	0	0
9.32_535.1085m/z	264.4618315	260.724349	266.6682786	214.3667918	242.4990877	234.5121627	16.83889015	15.29852912	22.56152799	0	0	0	563.4847066	574.7689482	601.4741685	0	0	0
9.34_206.1162m/z	27.2809031	16.25545111	27.67233624	14.25877068	11.49704176	23.80396984	21.56054856	36.89671291	27.7057416	42.87240574	31.30952631	8.45744323	12.66951767	12.32515836	12.52877892	38.81815875	0	80.45182936
9.35_426.1184m/z	124.6217733	143.5049694	138.5411083	105.7571989	92.21721229	98.68473872	72.031297	77.36860707	54.15072339	93.41983623	83.6325646	81.53159178	65.03822044	70.98604638	60.77846182	108.3435961	61.83629387	125.2362724
9.37_882.1633n	2276.473934	2307.095694	2579.321403	606.8517488	618.9683877	673.1917066	106.7534013	142.7158472	148.1848195	264.1432598	219.5626099	208.1122073	1946.394706	1977.214606	2197.860458	0	0	0
9.38_153.0187m/z	116.0489748	120.9162703	116.1411209	49.51862757	48.88006314	50.57353325	22.17278443	37.90644872	15.19510411	10.33474788	19.19969629	16.7596059	92.5086664	95.78823473	102.435946	0.870464055	0	0
9.39_1080.2938n	523.3367134	573.4824615	667.0204242	454.7174591	551.161263	577.7841286	135.3893278	188.2561854	210.7795404	11.44716387	45.16205488	28.83275768	0	0	0	0	0	0
9.40_565.1348m/z	0	4.616318496	0	0	0	0	0	0	0	229.099328	229.9631632	207.5265162	14.03868569	25.33623187	17.84393085	0	0	0
9.43_295.1885m/z	0.914825102	0	0.994542539	0	0	0	2.698249805	2.773050715	1.265579318	3.354542788	1.895735231	0	1406.436487	1403.374235	1548.488671	6.996883844	0	0
9.44_775.1498m/z	0	0	0	0	0	0	0	0	0	212.8425204	185.3996512	230.4491696	58.53438192	55.37825331	70.47232084	0	0	0
9.45_204.1388m/z	159.2665033	206.1899311	136.3785243	203.6380852	156.6529629	181.1228858	252.737526	229.4143672	222.0099292	241.9853076	305.7259245	222.4627881	305.2708964	238.1739637	195.909825	460.3429147	356.5201314	449.2278835
9.47_317.1940m/z	124.2407447	109.846006	83.2527687	109.8511036	101.2341909	93.51327008	190.3624624	113.873245	143.2752912	94.46128007	93.49046073	74.27255089	91.79659778	75.82574751	71.54827634	114.4341594	192.0948484	306.7329659
9.48_303.0769m/z	82.91068264	73.59639554	89.07572781	184.1470158	176.0476303	164.8026035	239.5673381	272.1956744	282.7297816	48.19566889	87.10032067	68.31179013	13.17935227	8.482835539	13.60493149	0	0	0
9.50_287.1138m/z	75.29368213	75.49282351	74.38456861	142.8177078	135.6156881	153.2992922	137.2138957	151.112492	140.6883951	25.38640378	26.5904197	30.77491942	0.02343643	0	0	2.911479855	0	0
9.52_531.3376m/z	62.36780266	50.67694389	51.43742584	46.30488446	50.9076173	54.06917019	72.0458052	66.04868305	69.79544469	80.94879571	81.80212389	81.48010577	49.57497212	72.91582428	49.72156681	180.1299421	152.9181541	155.089749
9.54_919.2497m/z	0	0	0	68.2777968	60.09941712	92.12554081	97.98856406	88.37561583	114.9582272	238.5218011	232.3409371	220.0215465	0	0	0	0	0	0
9.61_483.1284m/z	674.6377358	691.5255677	702.5227913	733.9680757	759.9839517	807.1014933	284.2588843	287.8847145	283.020205	119.298967	102.2439458	109.25024	126.6098327	147.0850753	158.9428185	0	0	0
9.62_621.1239m/z	158.587548	166.046875	169.7290029	226.3280299	215.4609129	259.9988591	107.3336958	91.99321767	104.1666535	38.5052139	71.14510845	51.244621	0	0	0	0	0	0
9.63_317.0297m/z	181.9038013	192.7454384	185.3142343	7.319380989	9.134053313	12.409876	0	0	0	0	0	0	0	0	0	0	0	0
9.64_177.0553m/z	131.3640545	143.8447011	138.1878617	88.49052978	100.9491554	103.1244035	73.93293656	80.43908694	90.11258932	51.14894587	42.12526722	41.56079981	42.950489	47.00199204	40.13505572	0	0.072268221	0
9.65_941.2309m/z	90.09096527	76.85778749	113.0978711	91.25891982	155.2319304	181.5688907	32.69928107	0	44.78910186	20.17055267	10.85836535	0	0	0	0	0	0	0
9.66_715.1648m/z	416.8035028	469.394824	496.3171356	228.20552	254.3013677	273.9716316	18.34812059	26.66143399	39.42640613	18.95203997	0	0	261.4033228	272.9590438	326.2996891	0	0	0
9.67_205.1458m/z	48.06189947	61.74033447	25.87785763	52.78198088	32.7300817	39.19848488	83.78553881	52.77449292	49.47190999	90.7004301	64.12598639	38.75368156	73.99270881	50.71362816	36.76231141	105.7742308	198.1165469	116.7657161
9.68_229.1414m/z	213.8428301	191.7621845	184.867497	200.2560985	183.1386688	198.0379257	266.1399858	282.2916138	245.9376002	288.8322057	287.8534356	308.9006415	287.0857108	265.4564286	212.8084155	566.6643142	557.1377033	542.5196804
9.69_273.0761m/z	73.55131018	92.57411681	94.1939569	60.58234934	72.6605675	87.11161843	68.44095181	72.00954629	56.60157946	0	4.673371238	0	108.5202298	127.0810117	107.0461514	0	0	0
9.71_1064.2990n	36.2472769	27.92457522	57.41739131	262.2840956	277.380565	312.9154784	753.7180711	792.642742	813.9566709	358.6589641	281.5129645	335.8545284	154.7834807	140.9525753	205.2789469	0	0	0
9.76_213.1602m/z	648.1032035	665.746188	579.8113908	589.9694582	561.247619	594.6116353	853.8435987	864.6028684	814.0119545	853.1078851	857.007036	936.7109661	932.4087524	847.7370132	779.8100879	1703.365953	1578.203529	1812.015088
9.79_123.0448m/z	19.90744606	12.94977235	20.29239195	12.59476066	8.927830087	16.81309802	6.792275148	2.111746606	13.18880301	4.38365871	5.941810109	2.243203267	41.41769899	43.50973772	48.17843838	0	0	0
9.80_453.1178m/z	134.206345	116.6411941	126.365214	112.343292	103.8554288	102.6283289	96.97439605	98.71927332	95.66459155	47.10585614	40.34470416	61.7852037	385.5744582	383.9256764	415.148795	0	0	0
9.81_273.0762m/z	74.98706399	89.23816365	87.25412695	73.82130482	65.15025276	70.07883486	19.31730506	67.13112111	31.60171754	7.279284037	30.16364633	25.77031243	250.7277122	230.0236836	258.1763656	0	0	0
9.84_209.2014m/z	256.7030372	241.1123234	254.025639	236.7971423	219.9319788	220.1962347	358.9342888	358.2423025	363.3571315	346.8744109	314.2359608	378.9290008	383.976497	324.4829623	319.9526764	733.291252	632.6927475	763.0035497
9.85_152.0164m/z	109.7641643	102.9497796	115.9721044	103.1842344	89.85515584	131.6764873	129.682779	167.6313307	155.404586	154.9330824	150.2430146	154.6814111	157.3440828	161.1484227	139.3308639	303.4962325	245.6518792	268.3567158
9.88_483.1285m/z	285.5797173	289.0661493	330.9610791	462.4092134	464.0967263	473.4776869	74.38003575	75.99811851	68.07486055	0	0	0	0	0	0	0	0	0
9.91_429.1155m/z	213.6101175	232.3129765	225.450636	208.6956273	166.7765415	202.7978554	302.7844651	326.4108591	314.8833178	213.8908441	221.2688136	196.9175771	0	0	0	0	0	0
9.93_1064.2991n	1477.797442	1593.904154	1701.165352	15318.55377	15933.4191	16746.96312	24972.53654	28073.28529	29673.63246	4771.691997	4702.99696	5065.931432	508.5489574	510.3175588	571.6423331	0	0	0
9.94_1118.2197m/z	91.42160841	82.43476425	97.07916751	920.8135685	875.385549	908.9844702	1377.889161	1441.890441	1497.933928	297.7982299	310.0905762	297.2588551	0	8.425121179	0	0	0	0
9.96_171.1499m/z	6099.54415	6015.16156	5527.428326	5584.178286	5416.203606	5580.974354	8060.34901	8205.111585	7725.723741	8227.926038	8035.95195	8422.667344	8388.223854	7756.674504	7254.637304	16510.79529	14059.79206	16310.26014
9.98_161.0967m/z	457.6421659	468.3184392	385.236481	494.0195675	486.8745135	477.535491	664.1572965	637.3006525	650.1642729	683.0514127	686.3866776	673.8164522	664.9221128	633.9602369	573.4478841	1293.650032	1236.607734	1292.197208
9.99_949.2611m/z	0	0	0	0	28.64244275	12.14574298	164.4837259	203.1879787	212.0445643	0	9.246466585	9.092148559	0	0	0	0	0	0
10.01_1102.2230m/z	69.8683317	71.63575193	84.68032232	4.870006356	0	6.152256674	0	0	0	0	0	0	84.85705728	82.20048205	121.1431024	0	0	0
10.02_1048.3040n	1977.634846	1981.587085	2235.182588	607.819228	680.1696132	687.4736914	99.57313515	126.8405819	160.3130393	0	0	0	3028.859365	2967.802203	3320.916676	0	0	0
10.03_579.2191m/z	228.7054076	234.2654925	301.9946497	409.1778464	462.8743196	463.9506753	634.6535133	712.5785643	770.7725218	142.7225503	141.5806922	156.1004384	19.78812395	17.75946097	30.31933778	0	0	0
10.06_573.2880m/z	109.3590305	145.6417397	152.4689288	36.56274025	37.76606751	41.37489369	0	0	0	224.6330776	204.5356797	198.114582	19.12245388	27.94760743	34.26303811	0	0	0
10.08_319.1810m/z	583.2761651	592.7848794	570.6106233	547.2567885	512.6732677	589.9714355	774.1355733	810.1513701	778.073696	855.6891482	788.5848082	783.7821871	776.7080834	772.0550757	739.6417823	1471.921093	1455.918317	1698.952103
10.09_866.1683n	2134.289324	2202.954177	2344.32975	550.0564771	635.1153913	657.604532	22.85170854	50.36633653	56.7898339	0	0	0	11.25111133	20.74491062	40.18798389	0	0	0
10.10_230.1639m/z	71.31368128	84.52960915	73.23944032	68.47059628	59.22227256	70.85563854	112.5062096	103.7164974	91.91157445	111.2742168	96.43247266	104.858662	86.969069	93.46383055	91.15235164	194.5393515	237.4730124	194.5266447
10.11_1081.2996m/z	77.43607964	100.8987691	108.449161	133.0118117	128.784616	144.1048927	0	14.98982767	19.99648134	0	0	0	0	0	0	0	0	0
10.14_163.0759m/z	442.0603267	415.0787931	405.9127532	462.1434521	475.6275326	481.0491046	591.4272841	626.684871	648.9668926	660.3452547	613.5933883	663.9238688	639.1737838	643.5238926	594.4997864	1287.539008	1172.705583	1219.149674
10.15_695.2915m/z	0	0	0	0	0	0	0	0	0	0	0	0	207.2754113	210.6898351	236.1695129	0	0	0
10.16_331.2092m/z	593.357253	425.1065067	297.8203752	430.3868531	379.0097775	409.008643	734.8170978	473.2108162	649.454546	377.5074583	380.547593	389.955644	561.8707767	357.821494	396.0013937	605.4018201	798.6642414	1046.948687
10.18_439.2302m/z	414.2192517	441.7603887	518.8095699	358.0443282	390.4490087	382.7305557	173.4946427	176.3293534	228.1007777	28.26601009	26.43332148	16.28234831	60.50209269	102.448698	122.8599707	0	0	0
10.19_1048.3043n	12612.0101	13087.39056	14467.70929	22047.72903	23416.65282	24459.10078	6169.753558	6928.926378	7409.603608	45.4400404	32.78630696	40.3441575	12377.83083	12834.81943	14214.67986	36.48713131	0	49.41412883
10.20_1087.2721m/z	229.0833122	261.8028547	259.9219087	504.2708779	590.5756259	599.2831983	143.3294228	221.6052723	221.3383304	0	0	5.948965279	807.9166504	892.8698156	1039.60016	15.52972509	17.95333548	15.98700675
10.21_1065.3054m/z	7.211794897	15.06507605	15.21576182	57.02721948	63.76681533	80.89906353	133.2462017	198.3644181	181.1602875	20.59309135	33.06658493	25.14272304	1355.741347	1348.535354	1429.714724	170.9503526	154.2199661	168.4861701
10.22_941.2246m/z	0	0	0	453.6540987	462.7272291	474.3204377	106.7876088	200.6724321	190.2105936	0	0	0	0	0	0	0	0	0
10.24_902.2471n	689.3320556	752.2056738	804.2217566	6857.915456	7090.319193	7345.681039	9844.739647	10587.50639	11274.7112	2421.842866	2398.034189	2518.17792	693.210227	820.6710143	865.2253523	0	0	0
10.25_238.1424m/z	72.7032757	61.21083864	51.12660826	59.0264099	69.39702435	63.47794982	104.5954509	99.60598061	111.1567068	130.050711	112.5962486	117.7346495	67.40037184	89.53001281	104.5526469	244.2902317	222.0276186	222.4784111
10.29_443.1370m/z	46.6134788	57.22128328	52.72478338	56.46067411	48.67425565	55.53882668	64.5269455	81.12444676	64.26376173	72.91464699	73.84581464	69.72705275	78.56508527	56.46202921	71.52256476	132.9933247	156.4105622	102.3655687
10.30_355.1726m/z	0	0	0	0	0	0	0	0	0	27.79370447	35.40395877	24.10191463	107.1282191	122.3718467	136.5104147	0	0	0
10.31_300.2779m/z	104.5384172	93.04150394	86.29759275	25.96166742	24.40001224	22.65912961	180.7230739	199.1325222	162.1516286	184.896698	180.1167994	238.1174042	58.66216461	42.98504023	37.89563846	77.93739567	0	0
10.32_499.1554m/z	0	0	0	0	0	0	0	0	0	0	0	0	101.6466507	89.40116271	103.2355094	0	0	0
10.33_380.1737n	0	0	3.040645624	27.80820467	19.39469418	24.65667394	112.1803775	120.1099996	105.7675245	74.11857274	82.46034308	74.77857978	4434.867755	4784.178512	5273.433673	0	0	0
10.36_439.2289m/z	9.10804346	15.13351501	12.35430904	4.534350774	0	4.616325394	0	5.346496827	14.02292091	15.2159736	17.34501879	18.15954585	136.8967557	159.3742207	132.9113975	0	0	0
10.38_919.2490m/z	98.33196223	122.5345414	140.6226838	225.0881691	210.1585821	242.6921936	60.71125802	56.3953037	53.80276287	9.461719686	9.924974236	0	0	0	0	0	0	0
10.39_605.1285m/z	43.61389419	25.82297059	61.88331638	123.6783469	112.6608596	128.6861332	16.51242442	17.80115067	45.23034793	0	6.798311135	7.238642286	0	0	0	0	0	0
10.40_151.9796m/z	59.90999823	59.49048878	46.13062076	43.34303715	45.33888139	38.84415359	51.25269385	58.39012339	65.97699053	57.46349608	72.98594474	49.29193847	71.91804851	65.73863337	45.09934796	158.7513895	96.14924791	141.6944522
10.41_887.2597m/z	90.4530162	123.0868795	116.7220312	29.85752052	34.99926314	24.95126678	0	0	0	0	0	0	258.9892468	286.4082255	310.6454396	0	0	0
10.42_1033.3153m/z	0	7.612473843	6.852990664	0	0	0	0	0	0	0	0	0	201.6829398	189.1726639	232.7873061	38.5397756	0	37.06452184
10.46_933.2662m/z	0	0	0	144.9658912	117.9711563	118.2091597	9.009821778	13.16222185	0	0	0	0	0	0	0	0	0	0
10.48_1049.3112m/z	237.4657055	254.3415905	283.0744375	203.6032557	195.1921689	220.3779904	19.31703054	8.18974981	0	0	0	0	139.846364	127.3954976	195.8796799	608.8209224	614.7545911	692.7153595
10.53_165.0557m/z	24.56894771	24.94323383	22.52859983	28.35441498	34.68424665	19.4659187	38.60107603	37.49409779	40.0954199	50.49258864	40.67389635	47.62026463	44.30559537	41.59858969	41.40467969	77.55182721	74.006769	74.53724639
10.54_375.2354m/z	155.8258075	124.0946383	30.63522987	44.23189341	70.15193982	75.35057076	142.3420105	72.15501246	67.17800757	5.654057146	30.0952501	26.31429134	33.32243543	33.31017043	58.14139901	134.6577822	89.99485055	156.3029871
10.56_886.2522n	3703.587738	3948.953645	4191.977013	8955.52435	9513.058044	9871.380995	2015.202544	2197.911793	2316.073345	80.83164463	86.03912585	120.7476427	1586.667627	1634.701333	1766.196922	0	0	0
10.57_455.1546m/z	270.7326373	292.1297667	284.8208622	723.9897364	758.7167661	755.3409689	381.9215216	359.7887678	363.8152172	82.10937421	65.61099143	64.78279466	112.4219983	120.1897318	107.8955421	23.25255345	36.39579148	19.70427936
10.58_564.1263n	119.9423872	149.7030076	112.8405394	169.3293241	170.9805014	195.0630863	0	0	0	4674.535802	4634.288063	4857.264112	1357.258692	1400.691469	1377.770515	0	0	0
10.59_1064.2993n	529.0720064	575.9914832	713.6014892	5088.907782	5485.373878	5834.605584	7531.233917	7993.676091	8779.227507	1560.214703	1513.080389	1560.395706	0	0	0	0	0	0
10.60_701.1484m/z	0	0	0	0	0	0	0	0	0	148.0966043	149.6793377	122.8437346	692.4985266	719.1744625	748.0311466	0	0	0
10.61_1117.2115n	15.34224818	15.409294	26.82355587	417.1672175	473.0765876	443.9856827	678.1804796	643.0541802	738.4201154	65.51596908	58.08059469	74.81535489	0	0	0	0	0	0
10.62_467.1317m/z	540.6433393	511.2924478	484.5571671	407.3340605	451.2519353	431.6217976	103.0675118	127.4936359	66.94226857	138.9166652	169.6155343	66.39884791	14.71528354	55.06222385	31.73179334	0	105.9522231	18.625619
10.65_1079.3228m/z	0	0	0	259.8615766	251.7635331	273.0958151	44.51909401	60.10967437	97.70856622	0	0	0	0	0	0	0	0	0
10.66_933.2660m/z	0	0	0	89.23840138	111.6320527	110.9230687	0	10.29364538	0	0	0	0	0	0	0	0	0	0
10.73_135.0448m/z	35.80493055	51.56447263	50.66748295	41.24076889	49.68992975	55.92668836	78.57160721	76.81595096	54.99775265	52.46171181	63.76028938	54.04503253	83.4157845	36.31787668	68.65858023	130.3816992	166.4442273	129.9591831
10.74_249.1150m/z	158.3531745	149.5956485	131.2639127	150.4906021	134.1616799	119.0036765	268.42425	188.7430502	197.4128182	216.6208494	206.4929602	200.1994541	234.9284942	202.3399146	155.3207866	455.2785164	431.3049836	370.3225979
10.75_902.2471n	47.74669559	44.4288566	51.82005439	940.231236	1003.464312	1047.924691	0	0	9.01981301	0	0	0	569.2798338	628.392343	695.1826181	0	0	0
10.76_233.1148m/z	121.0355107	127.7555072	66.03085563	95.0205173	119.5320998	108.9955548	145.8540926	146.1510223	114.5884902	157.0433202	168.1239451	130.5468803	158.9540168	165.0418723	122.595417	301.5696437	278.1122303	318.4190192
10.77_437.1225m/z	56.15216763	48.89277698	50.53828884	87.83955393	100.7899321	93.63907603	26.1086976	36.12729812	36.68217876	7.095105938	0	0	228.489028	190.7007215	233.9816769	0	0	0
10.78_273.0764m/z	62.73690997	34.13683732	51.1014618	76.50758522	95.60468742	88.34657498	12.07493522	40.57415444	41.687333	0	0	0	173.0721307	176.8528494	177.4675827	0	0	0
10.79_467.1313m/z	389.2361792	397.1698221	369.7843976	462.6383141	454.9313896	467.2798221	126.3230606	157.669452	111.0794322	115.811222	102.4376263	42.76631198	16.51415498	88.09196124	18.24505804	47.52752817	106.3501488	53.20393301
10.80_740.1949n	324.2283126	310.3771933	377.8726535	880.1492128	833.4518175	913.5307324	35.20412295	50.58260875	54.30867546	0	0	0	75.29947057	93.30707481	119.2262437	0	0	0
10.81_277.1091m/z	80.73845167	81.05763392	73.65583538	79.13978992	68.30344614	77.58418714	121.5830423	100.0229222	98.50011697	117.0558639	131.3589077	113.9354037	104.2682263	132.1662373	97.60856894	230.3585648	173.0205819	224.6790757
10.82_919.2489m/z	0	0	0	261.3813499	244.5219303	268.9036631	41.50454806	44.61263501	51.47191987	0	0	0	0	0	0	0	0	0
10.86_1079.3230m/z	0	0	0	185.9809168	173.4053235	171.9932643	0	10.20207487	16.72396101	0	0	0	0	0	0	0	0	0
10.87_741.2028m/z	191.4645902	185.5535282	204.701878	578.9488641	616.4909693	614.4094629	105.0592555	157.2346043	130.8294086	0	0	0	40.32600681	33.97169502	35.43944183	0	0	0
10.88_1048.3043n	2362.905551	2395.417096	2605.766887	7281.376295	7697.970512	8101.978402	1954.278921	2106.892416	2312.057577	0	0	0	1026.931336	1006.950396	1137.717227	0	0	0
10.89_956.1752m/z	83.65262752	89.97752787	114.3443184	602.3217534	568.584118	594.4494031	369.7876521	319.5440705	373.404168	0	0	0	0	0	0	0	0	0
10.90_229.1340m/z	379.917508	371.0636765	269.1442923	269.4158639	281.0475931	277.3935804	324.7848982	243.1601746	259.7380939	504.2942103	521.9975562	447.9255782	407.2692413	421.370137	397.43672	644.0284635	463.3579183	578.0306949
10.91_902.2476n	173.287725	154.6136237	175.3772777	2468.887423	2544.635077	2631.042125	3117.935027	3279.966643	3467.090972	661.3870035	691.657116	746.6753759	0	0	0	0	0	0
10.92_473.1473m/z	132.8405398	117.6092976	119.7957596	96.84677478	104.9573278	108.6398795	127.6769051	151.7700388	127.2285188	171.4470184	143.4150133	183.5482305	131.0214505	116.5251696	128.9492396	280.2996479	315.4468319	333.0048811
10.96_717.1449m/z	29.92397418	20.26437635	12.13884962	10.77455537	5.664574496	22.48927078	0	0	0	1594.044303	1631.649555	1783.109628	1060.71333	1069.17518	1187.746213	0	0	0
10.97_624.1478n	0	0	0	0	0	0	0	0	0	0	0	0	5333.277684	5405.939703	5858.550879	0	0	0
10.98_119.0495m/z	1.88070843	0	3.104337337	2.925246421	3.336549303	1.36137615	4.882884753	4.017069741	6.563235871	0	2.209143709	2.482068542	32.38711557	38.36730504	30.76158899	4.588179255	4.118094517	11.89989388
10.99_441.2452m/z	105.7679626	105.275233	122.0764666	48.83014028	53.28908832	61.1319599	0	0	0	25.27437759	23.86048049	32.21542792	0	0	0	0	0	0
11.00_183.0938m/z	62.88730407	59.50228923	41.9514771	43.77593697	60.60558542	45.80212056	54.71952913	64.52118386	67.16116489	87.12567246	84.36005972	56.60398564	74.07091342	87.27703823	62.58064093	157.7999478	137.6129968	137.1005836
11.03_297.0669m/z	137.5506753	121.3292162	114.578166	119.8540008	124.8088478	111.5790266	208.1066044	194.5654059	186.5184529	162.6841029	175.9439542	194.3128574	186.4987946	153.1667473	156.4563105	326.0857706	333.6879133	358.0213258
11.04_607.2149m/z	7.180508126	24.08859258	21.56887918	75.62208278	112.4551159	127.9370538	334.170529	344.0440591	326.0015633	303.0206532	317.3209741	366.2029278	7.906247231	0	13.64279476	0	0	0
11.06_609.2302m/z	5.139493697	7.830938649	12.23540938	120.0627656	138.988368	138.997828	932.0471968	932.9173646	1094.981969	428.3029423	413.0637939	481.2851515	18.22979542	0	43.27446186	0	0	0
11.07_467.1315m/z	48.60026744	74.56052678	48.89550872	54.66592354	33.93186532	52.46131339	62.03343658	46.39554292	43.85788409	77.15373804	54.33240416	38.28215402	238.2309553	238.5955776	237.2572765	28.70651457	0	28.19315688
11.07_481.1419m/z	210.8966441	256.8188298	163.9422897	185.4950856	215.1358678	190.9268702	260.8380171	279.0540909	235.3320061	332.1693483	312.5013677	234.8456369	239.806161	286.3547309	230.0903844	443.9041423	622.9242725	542.3634486
11.08_787.5015m/z	0	0	0	0	0	0	0	0	0	0	0	0	0	0	0	503.1679635	487.7613984	536.5050554
11.14_869.1558m/z	0	9.137061098	22.46111495	0	7.32831418	0	0	0	0	468.8243336	470.122531	519.0993595	527.2420612	522.0061156	574.524261	0	0	0
11.15_309.0978m/z	110.2434907	121.0395902	117.7944788	0.780610626	2.091526051	3.341348761	0	2.166776319	5.226909924	3.279003671	0	0.314443477	232.3641043	226.6947869	239.6062032	0	0	0.075450275
11.16_594.1370n	1514.172275	1577.456657	1606.688312	18.61367815	17.96010319	22.75046065	0	0	0	20.23216215	14.00783938	4.733862418	3152.721092	3164.25842	3483.80836	0	0	0
11.17_293.1094m/z	50.75784911	33.0400096	39.44836891	50.84361483	48.09591605	31.50318445	60.79414908	53.27434314	30.59603627	31.46610838	66.92281151	55.65975283	71.40203044	63.29858905	52.0996283	117.2113481	113.8884595	126.8199024
11.19_333.0626m/z	0	0	0	0	0	0	0	0	0	49.87306302	73.79434512	69.41206111	8.928352576	49.33296401	23.12309537	0	0	0
11.21_716.1374n	43.82838408	51.78698733	54.69800862	22.68133824	10.57823652	19.88827715	0	0	0	1508.462507	1500.672691	1618.630341	722.6370812	758.3117479	811.7024061	0	0	0
11.23_333.2143m/z	33.90795183	37.11709491	47.71453615	36.51188745	49.430765	22.50541501	83.89319051	88.0447374	40.92363127	59.43923324	37.94196344	12.13241083	46.06286298	26.97370834	29.42795017	10.15867669	160.6528717	128.1183167
11.24_466.2643m/z	38.67193709	41.61349127	35.09166265	0	0	0	6.047091211	8.295705948	7.564763299	107.7605427	113.7457464	104.6032458	351.3126987	360.6001159	401.949928	0	0	0
11.25_886.2520n	833.748537	822.3327672	890.8073325	3737.015408	3878.66293	3905.505229	681.3523478	681.8327999	755.9684711	0	0	0	39.36522033	45.05164133	49.45123015	0	0	0
11.26_471.2196m/z	351.9335245	318.1686264	380.4334769	0	3.747381866	4.638867915	255.521751	213.6471289	249.4576806	926.9687593	941.2463927	920.2648859	2244.564776	2399.375705	2442.565802	0	0	0
11.31_903.2543m/z	0	0	0	263.7342056	238.0340141	252.5384629	0	0	0	0	0	0	0	0	0	0	0	0
11.33_503.3362m/z	0	0	0	0	0	0	0	0	0	0	0	0	0	0	0	134.4403533	201.5489647	178.4206853
11.34_599.2623n	0	0	0	0	0	0	0	0	0	0	0	0	3709.631257	3774.426002	4149.739152	0	0	0
11.35_690.1647m/z	0	0	0	0	0	0	0	0	0	0	0	0	120.2915968	138.8248614	171.2440681	0	0	0
11.36_577.2012m/z	277.0958265	257.5028328	228.6782191	597.883251	575.6902009	603.5445544	622.3451175	649.1869017	656.1239046	172.06652	166.2169617	121.9630372	79.56913825	117.4736515	65.27813687	44.76675487	94.22113566	57.89833672
11.38_261.1432m/z	107.7189915	90.6232117	71.14996482	90.54299514	84.65734137	91.31825482	107.461066	125.834222	98.98031049	105.4503139	115.5873171	120.8267312	116.9284929	89.67737095	109.3311067	199.8595071	241.5882792	190.9715031
11.39_213.1596m/z	19.05630009	25.58559654	9.197709646	27.42377891	23.1848196	23.916337	23.96398427	21.79455788	21.67365293	46.61968901	26.75854134	22.19471783	35.83177453	30.61495311	12.19901986	77.52966156	68.03848601	68.05485824
11.40_326.1056m/z	0	0	0	0	0	0	0	0	0	0	0	0	163.8859642	206.4616618	187.9854656	0	0	0
11.41_333.2152m/z	46.68723752	45.79953781	65.49979143	28.37403008	54.82591776	50.63813874	93.36459625	108.317817	55.68824689	120.8506216	75.47481667	58.88931898	60.20977971	19.57976895	33.57145998	14.01437044	237.2279015	194.8918929
11.43_503.1562m/z	209.8315565	231.1354336	169.7187674	190.4351083	172.2943803	178.3729165	267.890147	255.3607215	240.1456792	253.8593835	286.0084771	314.4550502	226.9890057	305.8069498	205.4644418	442.7806826	395.2142224	472.9816318
11.44_624.1474n	0	0	0	0	0	0	0	0	0	0	0	0	4510.051141	4414.20368	4961.854177	0	0	0
11.45_309.0975m/z	1.296381275	4.332776208	4.395061375	40.47434952	35.82138399	46.45457486	1.012693547	2.37127551	5.428730585	1.000037864	1.280150675	0.0558632	1546.442933	1588.442124	1623.627436	0	5.712556082	1.430487052
11.46_401.1588m/z	0	0	0	0	0	0	0	0	0	30.06525955	20.91418096	8.320351153	193.178374	210.1684263	201.8525636	0	0	0
11.48_485.1991m/z	367.1992085	349.3813847	405.3788267	190.0155193	212.6703857	213.6533876	61.9298019	57.74719445	63.0032543	476.1861474	477.1440054	470.1785946	144.4278366	155.0201947	168.090149	0	0	0
11.51_234.0941m/z	38.72059757	30.91380402	11.79256482	44.61677426	37.66485331	45.08918212	52.72700689	42.89609311	36.87622005	41.7442677	64.22429911	42.14546236	37.09196871	21.75464237	39.56639499	102.9070159	162.0092749	61.24136061
11.53_471.2196m/z	1508.122525	1491.900296	1711.338623	175.516189	202.6767754	198.5753983	121.9562799	104.406441	163.7101456	272.3901646	247.594989	275.1122568	21.72775009	40.53596852	59.53676394	0	0	0
11.54_579.1505m/z	0	0	0	44.70662079	41.76757494	47.41348829	121.7192941	120.5502419	139.1092239	6.106797549	5.268829859	0	0	0	0	0	0	0
11.55_630.2803m/z	0	0	0	0	0	0	0	0	0	0	0	0	423.0113507	421.8397765	476.7451662	0	0	0
11.58_633.3987m/z	0	0	0	0	0	0	0	0	0	0	0	0	217.9632704	208.6004247	237.0944898	0	0	0
11.59_129.0704m/z	31.98660419	36.00022473	28.25076146	30.24814116	25.7107597	30.02372694	44.62357924	43.41096446	47.699158	42.90975098	32.29418225	45.89021351	35.66702972	45.37849604	38.3519596	51.26353808	33.90526439	110.0819815
11.60_272.8796m/z	155.2951988	158.3515176	134.5379159	153.7113805	144.0340891	149.9717571	246.8464469	239.6706955	186.6729509	230.1566932	242.3692775	187.7705137	203.1334783	209.8470762	197.4910882	452.3635449	337.81675	351.8956115
11.61_207.0052m/z	230.742174	232.7965134	219.260661	212.0983795	210.5344521	223.7265331	327.0915042	323.1275155	305.5098354	290.2273356	321.0802582	335.17445	325.061514	297.2319123	279.0384834	626.8693943	488.5628344	638.3102066
11.63_183.9892m/z	936.4205159	880.7456046	848.7760493	832.0297196	798.9510027	820.1806974	1240.451294	1174.773544	1180.072321	1244.012416	1137.995834	1336.415931	1224.724287	1118.882761	1076.602946	2467.20671	2159.586594	2363.461943
11.67_1192.5730m/z	0	0	0	0	0	0	0	0	0	0	0	0	182.9975542	189.6129743	203.483356	0	0	0
11.68_594.1371n	50.15832686	53.30472471	46.37441514	3.590034262	0	0	0	0	0	0	0	0	2468.220534	2446.855756	2743.028234	0	0	0
11.73_1183.5093m/z	0	0	0	0	0	0	0	0	0	0	0	0	212.9917898	287.6642431	322.8052686	0	0	0
11.74_631.3830m/z	0	0	0	0	0	0	0	0	0	0	0	0	207.4029396	221.0122686	208.8625879	0	0	0
11.76_135.0446m/z	106.9614972	107.5251138	120.0434218	122.0166145	143.6933018	135.6235548	187.6177126	165.7547652	176.0921009	166.0553942	170.8586998	224.4108493	381.1053342	381.4612268	405.765268	354.3119405	288.3693678	359.6195578
11.81_341.1383m/z	51.08635473	50.6186726	53.0921477	75.40462979	68.98172844	71.75803515	12.4289582	11.2137448	0	0	9.859913687	6.20767013	441.1562144	449.6339078	477.4805112	0	0	0
11.82_175.0767m/z	3.759363743	3.524768294	12.68165993	7.215160561	4.871601147	8.120976315	3.653648852	0	0	1.256253895	0	0	62.92444133	71.10293158	59.974859	5.016037521	0	0
11.83_584.2746m/z	0	0	0	0	0	0	25.09951824	27.82563066	33.30985192	10.27134361	3.490463263	15.89639308	268.9907741	312.1995763	366.1133948	0	0	0
11.88_165.0554m/z	46.6393912	48.02639577	28.92609663	55.12486491	44.10225166	52.33113177	72.31065611	62.85503959	63.45926935	61.08587302	87.32186722	68.11403693	88.41853983	59.89246164	64.72932021	146.7242211	160.059044	149.4130668
11.92_533.1682m/z	65.49338014	54.37812307	60.20557123	62.70218597	52.63639247	59.60318465	83.1905812	71.25549592	63.44562411	88.00195974	86.31271611	88.90199026	78.53275806	76.13555975	75.51058901	167.734966	206.8895502	191.4321507
11.93_139.0395m/z	84.12612938	83.82696519	81.28052382	92.12765513	98.35949193	89.20249509	54.50001004	66.36248238	54.72217765	8.948943196	8.070709502	12.44992383	184.0002377	186.7914333	190.8633138	0	0	0
11.94_1194.5841m/z	0	0	0	0	0	0	0	0	0	0	0	0	442.4694945	457.8444322	543.0850576	0	0	0
11.96_439.3563m/z	0	0	0	0	0	0	0	0	0	0	0	0	669.6106658	711.4422919	747.2181994	0	0	0
11.97_1185.5266m/z	0	0	0	0	0	0	0	0	0	0	0	0	732.2595386	735.4997877	847.8182707	0	0	0
11.98_213.0560m/z	29.31130878	26.7197896	28.68811273	29.40049467	37.32834143	18.74968947	25.59478716	31.41450118	23.30130597	34.4233322	33.33718325	25.19533613	31.05614429	20.7181559	23.32444228	99.01306908	42.10802204	51.34520843
11.99_209.1195m/z	30.80466368	26.13797128	24.06290891	22.86003897	21.70142003	20.0313506	25.17694193	35.98958739	49.08695209	58.363498	17.15965968	15.72025863	45.18385482	41.1083226	49.30278345	118.1111869	87.40254639	110.8945974
12.00_277.1779m/z	263.2047745	252.7260563	237.1845301	237.697148	225.7347675	202.5611496	369.9147509	321.2495772	354.5250566	355.4875859	343.1222274	347.8407527	353.7047716	304.3118376	347.242991	749.7920534	677.0725328	688.306466
12.01_208.9451m/z	19.56069301	34.01039122	26.72143921	25.04834111	24.13153283	21.89665102	34.02096029	47.31410289	39.32814839	36.6895623	21.89210492	41.88546801	25.09267622	13.60445867	29.28527515	54.9846862	72.1773115	72.0804362
12.07_438.2383m/z	0	0	0	0	0	0	0	0	0	0	0	0	12116.49378	11998.26657	12640.20985	0	0	0
12.08_711.1373m/z	0	0	0	0	0	0	0	0	0	0	0	0	1930.679437	2015.829737	2083.771148	0	0	0
12.09_287.1824m/z	98.52510445	81.37900907	62.96875267	95.97701514	83.97505283	67.04489161	135.2749552	88.54543964	134.4408248	53.0953484	81.26317437	71.79920603	62.66142612	70.82199472	46.35750399	78.93076162	150.3488405	261.5119783
12.10_361.1912m/z	2338.336383	2289.431341	2032.123625	2128.646013	2092.613179	2232.91972	3189.099936	3106.923967	2919.934329	3130.488326	3123.360269	3197.698077	4101.374478	3872.323515	3596.073139	6414.301369	6061.924082	6215.146247
12.11_377.1858m/z	156.0435158	131.6001629	123.250696	127.2776829	123.1880701	119.4972952	168.5571619	199.4328226	183.4764294	161.8052064	177.5877702	180.2968985	251.2219038	267.5959066	196.3579478	385.4030984	367.1447009	326.1102132
12.12_282.9875m/z	28.30734547	27.4264504	24.90839439	5.411782377	29.15290215	0	32.14740883	31.35402787	21.82336636	24.21252444	28.02369761	14.4623675	0	20.8208504	0	0	62.6519157	60.97045053
12.13_709.2813m/z	0	0	0	0	0	0	0	0	0	0	0	0	332.6535062	300.3577796	370.1910514	0	0	0
12.14_311.1284m/z	0	0	0	0	0	0	0	0	0	0	0	0	72.25851125	109.1557647	99.30553977	0	0	0
12.15_238.1763m/z	103.316628	87.48824981	96.29611339	95.91708919	98.89481456	118.9138942	149.1075854	150.1622184	162.0267781	160.3536519	173.0059778	167.7592837	155.3327916	142.5150454	152.111554	284.6866171	301.8361825	347.952539
12.18_171.9931m/z	52.96311704	39.11064826	36.80920627	39.05602763	49.05286656	30.1173816	68.5318444	45.84449733	44.16720702	49.55092337	71.34381084	57.38120221	70.65959332	47.33067853	32.40286743	169.4914104	96.90822617	133.556728
12.19_631.3832m/z	0	0	0	0	0	0	0	0	0	0	0	0	0	0	0	330.5893749	300.1290503	327.4508396
12.20_649.3937m/z	0	0	0	0	0	0	0	0	0	0	0	0	0	0	0	167.498013	158.0972518	161.4668331
12.22_135.0445m/z	19.00443925	32.81344406	17.52045056	15.34799023	18.65348887	18.22402587	49.048167	40.45920542	34.89709125	45.85056766	38.75744859	34.33788523	37.53228715	23.82191567	31.13586341	42.37142643	85.75518169	86.76993776
12.23_331.2105m/z	263.5804086	193.6951399	102.6830207	140.6337436	147.9611316	167.1632959	238.8663665	170.7976365	212.0690188	119.5756312	175.994998	142.2095304	171.1153051	177.5118707	185.0523529	344.5785692	312.4778907	453.0017623
12.24_229.1415m/z	238.7655608	220.7883167	137.8411535	191.213907	184.439759	185.0775877	271.733095	253.0969289	207.9943845	355.5949147	285.7163077	224.9864779	235.931702	233.4477226	227.6713739	571.9952015	496.1150949	469.4878132
12.26_234.0927m/z	43.00695705	55.91544098	39.18776245	39.67455646	44.40212596	33.03654653	51.10163214	55.15848506	58.20298865	68.00293969	63.45953965	42.46719416	79.11328367	72.17879958	71.65618015	77.18308491	110.5708828	91.02613059
12.27_334.1017m/z	1.274892387	4.940657846	0	3.321996088	0	1.076304207	0.977539024	0	0	2.830868439	0	4.749854458	347.0051793	304.6184847	330.1303013	0	8.015372005	3.091506792
12.28_613.2780n	0	0	0	0	0	0	22.97351608	47.80421878	35.66853853	92.8223115	88.99336908	47.53998928	19011.56822	19726.81315	22408.97801	0	0	0
12.29_741.1472m/z	0	0	0	0	0	0	0	0	0	0	0	0	508.0748072	502.2013301	549.8650359	0	0	0
12.30_177.0550m/z	0	0.386299941	6.790484703	1.285440109	2.054290651	0	8.805180766	5.241853279	5.271052408	3.493268503	8.098190925	0	147.1743974	164.7223021	158.5578013	8.08276131	18.77952948	4.947252303
12.36_84.9387m/z	19.86218287	8.964657706	4.62196594	12.02626228	13.29817278	14.24272712	14.9639488	17.07654972	22.39165457	15.81848089	18.98397473	17.32332194	9.626723757	12.54688186	11.9499398	37.80105392	31.13845035	26.5329159
12.38_517.3151m/z	0	0	0	0	0	0	0	0	0	0	0	0	0	0	0	249.8249717	218.091533	242.2727583
12.39_208.9444m/z	22.58253709	33.6973736	35.34888983	24.14883174	26.4160579	15.06253319	39.1293578	26.52896344	51.30533226	36.76233843	30.6437875	46.89794364	26.21123206	25.23212483	20.10037165	81.921637	78.70805812	69.76863952
12.41_353.1574m/z	362.3746057	337.1969048	364.7499986	81.2874063	88.45101996	83.58137974	30.34703693	20.30947519	24.39421612	152.4175619	153.1030283	185.9181245	3.010029073	0	3.071001789	12.63077637	0	0
12.42_607.2146m/z	73.25405062	68.25763648	71.77685979	169.4877236	184.8410371	172.7708704	948.6184196	984.3388462	1041.123244	395.0159366	427.41694	439.3552923	28.73612374	49.87728681	57.14821259	0	0	0
12.43_249.1469m/z	108.0525115	101.443662	95.2340308	107.3824626	88.1464714	106.3760966	142.770978	147.4516894	145.283782	145.5070604	137.2953981	139.7132231	133.3400805	133.5877797	115.9574596	378.7521593	257.3147346	271.9869379
12.44_337.1989m/z	58291.28545	56578.44238	54384.76262	53782.74236	53887.83405	55827.4274	77467.62299	79826.63079	76603.31515	76493.33212	77358.9046	84416.26692	80765.53334	77542.01314	72360.49853	163263.9077	147292.1415	161678.2297
12.45_359.2402m/z	96.08019914	95.08770901	71.43306206	82.70346677	96.94492087	91.79716377	114.1320504	115.8101189	97.08818188	155.2611822	128.546845	112.7024319	119.7821818	128.2105023	111.4159807	237.764255	171.4817284	241.1179236
12.46_273.1850m/z	92.94649844	66.51947302	102.6152559	54.39197625	85.73691538	59.17698361	124.0241468	141.8010962	84.89937957	176.9488162	100.8891583	67.97239466	104.3295047	61.36813196	67.07602224	63.67351982	329.028474	219.3632263
12.47_324.2417n	894.2822963	610.3909785	1290.798932	523.3078772	959.1736367	585.2342026	1840.59222	1819.126368	800.7040688	2001.259366	1260.789563	858.8742761	1104.390509	756.3588702	987.823977	1056.92132	4342.193552	2595.299489
12.48_643.2886n	0	0	0	0	0	0	0	0	0	0	0	0	3099.230858	3146.491845	3466.345159	0	0	0
12.49_177.0543m/z	0	2.024615623	0	0	0	0	3.421896365	0	0	2.572810519	0	4.824706802	45.4860211	52.85953911	44.46869654	8.979187123	5.003263909	12.09924485
12.51_244.2065m/z	404.5871508	393.2497633	339.9106296	379.8024074	380.3200415	371.5068423	540.7600584	534.5098359	532.1019827	539.6319649	542.7411634	561.8680587	559.7958651	483.5202041	503.5190164	1103.592858	963.8345675	1106.445505
12.59_213.1563m/z	71.69892729	71.98271963	72.7106162	76.37857422	76.133729	63.79373346	114.1234137	115.1207344	74.3821199	97.22722275	115.7132887	99.79328506	78.99336617	98.62166758	87.97438249	212.433018	212.9334472	202.0345887
12.60_313.9064m/z	51.73886008	49.19814958	48.00431635	44.5484114	42.39572707	42.76824079	87.3281681	66.28709685	62.51647274	70.33669101	54.43210893	69.11734968	75.04622534	60.26067565	54.29698582	107.3808102	117.4167979	104.4279988
12.61_229.1416m/z	189.9059888	195.2969532	151.0473138	183.5919117	183.435939	144.355105	235.8792872	227.8400697	189.6461329	279.6109809	281.0204364	235.7499685	221.3369842	245.1638938	183.2955776	508.6007548	435.8029779	432.3600614
12.64_299.1112m/z	263.688419	264.482849	236.3680674	208.5090915	218.2740849	207.8075155	351.6565211	331.2061105	336.2248636	365.9244037	380.7603729	362.6621278	341.8068047	316.3007458	307.57314	669.9776409	594.6730127	671.1587491
12.65_238.1426m/z	129.3709334	130.8551776	134.1378895	116.0674206	133.9651336	122.8213371	185.9696051	182.3120396	191.4055825	174.201625	162.7448539	211.280632	190.8638785	161.2025675	164.3730842	389.5506369	370.9705407	362.9087215
12.67_674.3064m/z	0	0	0	0	0	0	0	0	0	0	0	0	436.110104	440.2337938	472.9310541	0	0	0
12.72_487.3403m/z	0	0	0	0	0	0	0	0	0	0	0	0	0	0	0	274.7594259	279.1080955	278.5732721
12.74_208.9446m/z	35.66705127	45.33787217	31.24113772	21.12577064	33.29968657	6.41922471	37.3085317	17.94906522	53.3061881	30.13487093	60.6230228	64.10063206	38.29755537	39.84833628	30.23165009	51.65548987	140.2382809	77.46990517
12.75_833.2981m/z	0	0	0	0	16.47492849	5.767347429	541.4745477	549.2883656	667.2875411	182.7534826	189.2172184	228.4766638	10.57813691	0	14.77944569	0	0.629087209	0
12.82_208.9443m/z	33.23683941	30.86112621	32.45022049	17.72776602	34.88539514	39.66860105	40.28871933	56.40121896	71.56462653	47.31594464	59.33194359	47.72196902	76.89219971	41.15464331	56.51375118	71.47791381	68.71040954	94.73459185
12.85_339.1580m/z	181.8487736	161.2245592	175.0816314	144.0286815	161.4307022	184.3575767	254.4113914	259.7838287	260.4239872	237.9468032	230.6634388	270.5749216	230.198502	240.8748295	266.0708216	588.0482319	381.171563	498.0051322
12.86_263.1247m/z	73.72735925	76.77382807	64.85044921	88.11305912	76.36003774	44.58806355	113.4925336	101.3525097	103.2148833	82.89639198	104.9565019	89.14943176	101.2226794	102.7004847	79.18454682	204.2331852	177.5522845	191.8583092
12.88_376.2022m/z	208.8312121	210.2082254	180.2114248	191.9935779	198.9968805	196.7634121	276.7774292	298.6679579	272.4112583	303.6570491	302.4891996	339.8946662	261.3005851	261.3953203	283.9061338	565.6189885	492.0396044	675.7077555
12.90_887.2388m/z	559.5527199	521.0724825	562.7806088	0	7.462408082	13.87195788	0	0	0	0	0	0	0	0	0	0	0	0
12.97_291.1572m/z	727.32071	751.4329869	730.6261317	680.9360823	676.3667819	709.071227	1001.623613	1001.726224	1036.477988	997.9262138	998.2216386	1100.686576	1020.77226	941.6323633	940.4818806	1985.527361	1871.219373	2093.315232
12.99_435.3224m/z	0	0	0	0	0	0	0	0	0	0	0	0	0	0	0	173.1300696	190.6848529	159.5619995
13.01_277.1764m/z	46.10147054	41.63596793	45.44476388	57.008019	47.10663117	39.73302495	55.30724001	51.58562142	67.09439494	70.20488318	56.93389369	47.18974485	385.0004734	380.6889218	418.5485784	86.09036981	108.9874764	120.5205737
13.07_171.9931m/z	43.42983056	48.20008653	38.50301856	48.19365276	35.81813013	35.67153844	63.2145304	51.41611846	58.06153652	62.28255129	63.35719453	60.08512593	49.80418758	51.1013192	61.45541498	99.12203902	104.4410151	109.5469516
13.13_171.1499m/z	9075.035229	8937.883265	8166.966786	8337.723698	8145.378048	8330.828796	12099.0535	12003.13771	11443.69932	12070.54123	12086.33092	12601.4523	12264.5364	11379.80884	10820.19871	24342.37002	21633.55568	24143.47568
13.14_479.1421m/z	405.0654965	449.4747422	312.1605188	361.2926944	393.290996	361.8324378	476.1905461	552.6121568	376.8125262	604.4633228	641.1140414	481.7363537	505.2408754	593.4098854	474.5099801	967.8710964	961.4522089	995.3628208
13.15_277.1775m/z	18.24586359	18.61195215	12.85781382	10.30869819	17.32691899	20.75575742	13.42634121	8.018683662	20.4675784	36.27503707	35.58021921	8.763240288	111.7453962	133.2326275	110.4967994	31.14902277	40.06400103	101.8389709
13.20_313.9057m/z	115.9072127	112.6369678	91.50588641	96.89163686	108.8212822	109.9385045	175.6623078	156.1185821	137.897686	174.677897	174.4734485	153.2017219	168.9244181	151.6720967	127.8759328	382.9924256	260.8368318	329.2258196
13.22_437.3400m/z	0	0	0	0	0	0	0	0	0	0	0	0	16.71556095	14.1597503	17.45442472	116.4888971	121.4392896	124.9744437
13.27_188.9587m/z	47.37523801	46.74609502	52.80718112	39.97501136	44.82083455	58.03010578	66.17062766	64.85610814	60.09830877	72.05877826	84.54786225	93.89524305	53.8047998	56.76570713	63.84064613	91.89678537	73.74361458	156.176453
13.28_190.9560m/z	90.69317121	89.32644754	100.1084823	76.25702217	91.30652903	75.82830243	125.5443386	115.2376615	123.9844411	111.7513639	129.2067963	142.9415096	103.5832701	121.3774498	122.4061919	243.7273674	228.0242366	236.0032268
13.30_266.1732m/z	2358.688278	2396.198917	2090.283263	2206.686593	2328.542621	2313.366482	2812.424943	3215.228186	2973.823296	3338.26072	3525.78318	3569.366468	3112.58043	3266.685776	3013.866319	6104.530543	6452.990854	7011.557449
13.32_437.3406m/z	0	0	0	0	0	0	0	0	0	0	0	0	0	0	0	1130.074392	1093.323883	1099.890452
13.34_249.1495m/z	20.9165184	27.46985572	25.43871275	12.71122774	12.2350722	13.57569609	29.59822513	27.35576589	42.88603112	20.60259541	30.71533889	33.83251837	52.89735871	29.88791819	17.4757275	162.7482815	165.0917591	155.4206913
13.35_228.2325m/z	8127.928217	8184.283485	6163.945201	7264.615283	7211.401909	6762.248726	9785.401457	9733.30864	8587.195248	11137.56999	11103.50911	9869.371999	9943.131332	9913.369476	8788.597935	19753.3066	18922.81711	19007.115
13.36_213.1600m/z	1426.964735	1424.124164	1364.584502	1304.016182	1298.942351	1287.912875	1886.779968	1942.685469	1830.468386	1863.084541	1879.183177	2038.887952	1958.919101	1754.668608	1769.454898	4064.551399	3585.793905	3866.63547
13.38_135.0447m/z	23.05790276	30.33202911	19.19798401	23.99549966	20.76134347	30.10212576	45.67503059	45.8955834	48.20971265	19.81284783	25.69856087	37.15431503	20.41854679	16.7431548	16.42378817	54.7296476	49.76133891	45.50869517
13.39_425.1777m/z	290.0918153	300.0300922	338.9169853	51.461825	45.33359784	56.90451896	0.219317231	0	0	8.337198947	1.133908991	1.492301663	0	0	0	0	0	0
13.41_301.1994m/z	70.77891669	53.03564044	20.15930008	53.14869727	58.69125814	18.11035739	77.30319669	46.82067037	90.54635029	37.48809169	49.53463596	46.13359732	15.490551	28.36199456	28.49961694	0	116.4815364	177.3004347
13.43_451.1387m/z	1281.072538	1294.094061	1347.314961	809.9952213	889.3544817	873.5224335	21.66590087	41.29648481	11.90893409	4.662522827	12.66281348	0	0	0	0	0	0	0
13.44_491.1321m/z	75.73199833	85.35778679	88.48108734	45.98734661	49.55514232	54.0955717	0	0	0	0	0	0	0	0	0	0	0	0
13.46_188.9584m/z	15.51489593	19.42624514	21.2299949	15.2560192	23.52318004	40.29349892	16.91696205	54.69505718	39.59494474	33.18438403	42.70281874	38.58932253	38.54043614	35.51086049	13.10226779	67.08963536	52.4228846	75.30920469
13.52_301.1988m/z	79.54259047	67.594807	18.40390064	60.55527591	56.70759233	27.74051379	94.0714836	49.79766128	98.0878324	28.78287239	50.8605273	54.62567684	14.19793425	19.68651579	32.61119897	0	109.8824742	157.2970106
13.53_261.1120m/z	2848.365322	2865.736427	2694.396622	2621.361068	2595.153314	2722.133469	3935.845313	3981.622152	3819.871787	3872.638823	3824.562775	4358.867832	3870.515463	3634.671737	3508.941972	7870.672818	7223.452615	7993.380722
13.55_227.1260m/z	432.195683	400.1429776	386.2576374	369.5780647	366.0530517	354.3528761	536.2610065	537.1358675	463.4177973	516.3972382	525.7142821	565.6881496	566.7938318	521.8903514	500.2914846	1115.220156	966.5371796	1105.836696
13.56_254.1732m/z	105.2124919	117.3955437	109.9493386	88.51323344	122.6852045	122.9246807	136.7779309	216.2923773	148.1659347	170.3755967	153.2442913	194.8721163	149.0068954	168.9206812	169.2449779	308.3991569	414.4608254	403.8909213
13.58_192.1386m/z	692.3023849	713.5606188	574.956785	626.1809869	619.298414	619.1989445	892.9159451	878.3769717	888.4823027	895.5893949	995.6613752	895.1745206	930.5114914	853.7656482	744.4275419	1929.666466	1702.884039	1833.478932
13.59_229.1403m/z	245.0337906	236.362356	196.8445343	226.9575061	207.4038978	205.3956072	331.5363824	312.4348554	262.8128565	338.351708	336.8075852	296.3168062	398.8679046	378.4714071	349.0330566	633.0452758	639.4536894	633.5651049
13.63_208.9441m/z	11.48007482	12.84351946	21.90985759	14.24700913	22.34763441	13.09116764	15.43001332	23.17502534	35.58540897	19.41050249	20.3098868	30.20852741	19.67695245	19.99940874	32.98345132	54.65628499	31.95595159	52.57629739
13.65_673.3936m/z	0	0	0	0	0	0	0	0	0	0	0	0	308.3827845	322.4575222	359.2875154	0	0	0
13.66_853.4573m/z	0	0	0	0	0	0	0	0	0	0	0	0	132.4087093	122.3407702	156.7213595	0	0	0
13.67_975.4902m/z	0	0	0	0	0	0	0	0	0	0	0	0	139.1173394	176.6255878	158.2008072	0	0	0
13.69_303.8845m/z	53.1417076	49.64077236	35.96724159	64.66427364	41.1175864	35.87026216	65.34548744	85.99606474	77.35344891	77.64603523	89.96129645	95.80799143	77.39715233	45.75194282	45.93904286	181.2529861	134.8019231	155.6512846
13.70_301.1983m/z	92.58583578	53.65101514	19.70483197	59.27306064	49.32568401	33.30909945	79.32034736	33.93089705	105.7905204	27.51854431	56.20510184	58.14099639	38.13706653	18.16240807	26.632099	47.66759953	77.14126672	208.2941469
13.72_673.3935m/z	0	0	0	0	0	0	0	0	0	0	0	0	262.2773882	331.5237205	350.3197774	0	0	0
13.73_718.2854m/z	0	0	0	0	0	0	0	0	0	0	0	0	85.82456552	60.7250319	64.80974428	0	0	0
13.75_188.9587m/z	31.79610681	35.87226205	43.8103314	24.68314629	35.01920627	36.29223464	67.7134271	75.01721356	52.35385251	76.28648719	62.49219199	64.43326036	55.70732313	62.04339187	35.8804103	109.6770322	92.5480616	131.1264963
13.76_171.9931m/z	108.0017688	70.3899729	93.24755229	97.44539229	86.65219531	90.25673042	122.8612087	114.9362028	136.6339701	139.9674545	114.0835223	145.9467249	144.63816	126.9956496	119.0653533	306.6006663	253.5815868	254.9411842
13.77_313.9058m/z	85.70364936	85.15188762	73.085846	73.96723312	57.49100049	67.69698232	110.2325707	106.881134	96.62743856	90.51895845	112.0768535	96.38391205	105.2175233	76.09424191	88.62080896	211.4247597	174.1262393	180.6114887
13.80_180.0775m/z	326.6005419	280.0652962	234.1696365	251.3277041	269.9528647	245.0470268	400.9133161	360.5295371	335.2161168	409.0832381	403.2456605	380.010498	395.9890351	332.5593737	325.0766456	750.2110538	611.2937156	768.3342622
13.81_261.1105m/z	8950.174951	8949.768147	8433.438297	8105.25546	8168.303367	8331.581702	12347.76798	12189.9977	12080.57025	11776.6619	12396.11273	13415.24906	12037.61023	10962.40036	10647.51851	24783.63985	22119.97105	24874.99677
13.82_155.1549m/z	20.15439674	21.81557629	25.62711583	14.5361771	22.1361166	31.25202339	50.59899525	22.55446257	32.10701867	53.61252479	24.60799661	48.71054499	35.71718594	38.33278035	16.55290241	64.14239894	64.79848192	91.16678469
13.83_345.2238m/z	158.9474884	121.5813586	55.89545417	79.88010953	105.5762113	85.2763485	141.0339221	93.03713238	119.6637875	57.96435118	86.32498044	43.99862782	64.05243106	76.46740002	102.1966189	172.4463522	144.4869466	244.0047032
13.85_351.1570m/z	97.12959728	106.5094708	126.5322212	75.38276531	107.6128692	99.91077732	117.3026431	137.4623023	138.3994151	129.3452309	150.664145	179.9333509	128.8103253	144.7040809	102.6653828	296.2374289	318.2421141	293.8104704
13.87_277.1776m/z	134.8369762	157.5362542	132.0094469	139.5855378	149.0427831	138.0286268	138.7579125	89.5549791	127.9621907	177.4130784	174.375733	167.7719186	1959.504428	1893.253648	1983.677743	261.1024814	298.2651191	260.4893485
13.88_121.9684m/z	17.80171853	13.44187533	16.22360497	9.585471666	13.03960679	3.117823175	41.06738099	23.54018677	29.28548169	18.19100481	23.88922183	20.00121424	10.43181685	19.55401512	12.92616975	68.54286646	46.49136601	36.35132172
13.89_348.8923m/z	298.3362084	280.142312	252.1214828	238.4635642	258.1085594	268.4839525	386.9682596	366.1910696	398.7216524	375.2402695	386.0181006	388.1682497	369.1174036	339.6607194	323.3790686	813.3424497	682.0145502	762.8590043
13.90_851.4414m/z	169.1249474	193.2562477	224.3198299	52.40400003	78.20455569	117.6194279	0	13.53295638	0	0	0	0	282.8411411	284.0403959	346.9573661	0	0	0
13.92_84.9385m/z	53.71784829	62.40528332	53.58870072	69.0281012	51.13850666	59.02433051	93.11264991	59.86426963	61.56377069	87.04845373	89.29636647	73.9816713	105.7361028	78.47639798	86.84567721	236.0285344	173.9953947	162.8049937
13.93_793.1734m/z	0	0	0	0	0	0	0	0	0	0	0	0	189.9801811	181.6698766	252.276362	0	0	0
13.94_771.1907m/z	0	0	0	0	0	0	0	0	0	0	0	0	853.7129659	872.1657169	964.3251693	0	0	0
13.95_279.1572m/z	19.67096288	23.30159534	30.47266595	11.76532745	12.17413943	24.97487223	37.03893065	7.538983931	24.28200013	26.78570267	26.0502793	24.07993525	37.71531139	25.55903188	18.97125418	72.00792241	61.6803797	34.03830248
13.96_169.9787m/z	934.1005495	864.8172759	811.9687849	865.266911	837.2293929	818.5332174	1250.836421	1172.792331	1108.75976	1234.57996	1228.245983	1278.719486	1289.24642	1077.752177	1110.133355	2699.256009	2186.449315	2415.54441
13.98_261.1463m/z	972.7929002	913.6572067	955.6680487	1013.568149	954.340387	981.8911831	1305.540675	1587.00524	1435.723376	1484.046956	1240.957903	1556.817625	1445.024335	1169.041423	1164.802281	2941.507273	2546.30503	2838.330528
13.99_188.9584m/z	16.29365584	5.638314388	15.11685105	12.58302037	13.46900867	21.20252922	13.58317542	6.560419983	14.14580288	35.86123961	6.624382084	38.23266297	23.44780139	7.319969483	18.20587695	54.57714478	52.86759084	59.51574384
14.00_741.1805m/z	403.5908031	336.6224436	365.0208232	0	0	0	0	0	0	0	0	0	149.3337056	78.17743709	125.5594229	0	0	0
